# Supplementary material for: Fungal symbiont of an ambrosia beetle possesses high nutrient content and suppresses competing fungi with antimicrobial compounds
Source: ISME J. 2025 Nov 20;19(1):wraf258. doi: 10.1093/ismejo/wraf258 (PMC12684719; doi:10.1093/ismejo/wraf258)
Supplement: suppl_wraf258 [file suppl_wraf258.zip]

Archive with 46 entries (46 files):
- Data_Fig. 1_Suppl. Fig.S1.xlsx
- Data_Fig.2.xlsx
- Data_Fig.3.xlsx
- Data_Fig.4.xlsx
- Data_Suppl. Fig.10.xlsx
- Data_Suppl. Fig.11.xlsx
- Data_Suppl. Fig.12.xlsx
- Data_Suppl. Fig.13.xlsx
- Data_Suppl. Fig.14.xlsx
- Data_Suppl. Fig.15.xlsx
- Data_Suppl. Fig.16.xlsx
- Data_Suppl. Fig.17.xlsx
- Data_Suppl. Fig.19.xlsx
- Data_Suppl. Fig.2.xlsx
- Data_Suppl. Fig.3 and 7.xlsx
- Data_Suppl. Fig.4.xlsx
- Data_Suppl. Fig.5.xlsx
- Data_Suppl. Fig.6.xlsx
- Data_Suppl. Fig.9.xlsx
- SI Methods_Lehenberger et al.pdf
- SI Results_Lehenberger et al.pdf
- Suppl. Fig. 1.pdf
- Suppl. Fig. 10.pdf
- Suppl. Fig. 11.pdf
- Suppl. Fig. 12.pdf
- Suppl. Fig. 13.pdf
- Suppl. Fig. 14.pdf
- Suppl. Fig. 15.pdf
- Suppl. Fig. 16.pdf
- Suppl. Fig. 17.pdf
- Suppl. Fig. 18.png
- Suppl. Fig. 19.pdf
- Suppl. Fig. 2.pdf
- Suppl. Fig. 3.pdf
- Suppl. Fig. 4.pdf
- Suppl. Fig. 5.pdf
- Suppl. Fig. 6.pdf
- Suppl. Fig. 7.pdf
- Suppl. Fig. 8.pdf
- Suppl. Fig. 9.pdf
- Suppl. Table S1.xlsx
- Suppl. Table S2.xlsx
- Suppl. Table S3.xlsx
- Suppl. Table S4.xlsx
- Suppl. Table S5.xlsx
- Suppl. Table S6.docx
