# Supplementary material for: Fungal symbiont of an ambrosia beetle possesses high nutrient content and suppresses competing fungi with antimicrobial compounds
Source: ISME J. 2025 Nov 20;19(1):wraf258. doi: 10.1093/ismejo/wraf258 (PMC12684719; doi:10.1093/ismejo/wraf258)
Supplement: suppl_wraf258 [file suppl_wraf258.zip › Data_Fig. 1_Suppl. Fig.S1.xlsx]

## Sheet: Amino acids
Free amino acids, nmol/g dry weight
Sample	Ala	Ser	Pro	Val	Thr	Ile	Leu	Asp	Glu	Met	His	Phe	Arg	Tyr	Trp	Asn	Gln	GABA
Control	50.8249	20.397	13.7653	11.3998	15.5137	7.04147	9.79123	34.3971	70.0681	0.162103	3.24765	4.15995	8.30914	5.01784	3.22059	10.5847	42.8072	56.2957
Control	79.2188	38.1146	22.8002	30.1543	27.2237	11.7754	15.7755	54.2964	124.724	0	4.76584	5.92964	28.6828	9.11573	1.12006	17.3279	43.2167	102.867
Control	47.3697	21.4072	16.4733	12.6137	12.6228	10.0431	10.0155	25.0161	51.512	0.196198	1.32069	4.62172	8.40901	6.45849	3.84799	13.3868	17.6902	85.3075
Control	49.1528	60.9863	12.152	13.0452	19.2208	7.95373	10.2999	25.184	32.7534	0	7.0855	5.40521	6.69551	8.00371	2.40767	10.6621	22.9695	62.8444
Control	62.7002	92.0998	15.8149	15.5564	28.9323	11.7372	13.9981	40.5484	42.6605	0.408322	9.29246	8.81305	9.92076	12.2152	3.21652	14.5832	18.6565	70.9098
Control	56.5294	46.2086	16.3056	13.4074	18.1965	8.21079	10.8833	26.2778	41.6884	0.316227	3.72072	5.84524	6.11297	8.79519	2.61712	9.0837	11.8868	90.9942
Control	55.0528	28.0594	14.9334	15.2511	20.013	6.83595	10.0554	23.8243	53.502	0	2.06288	4.79779	5.4114	7.47441	2.53657	14.7958	18.4998	78.8622
Control	28.1288	21.8576	12.9019	12.6732	16.5261	9.17686	7.66498	19.1478	41.4228	0	0.668425	4.66955	6.81691	6.61306	2.03003	11.7529	15.0626	81.504
Control	53.9212	14.7334	11.9504	12.457	12.3257	6.77627	8.45332	21.0211	38.8	0	0.605124	4.62786	9.24997	5.6225	2.23635	12.8591	21.7205	88.1274
IT141	9496.32	1156.31	628.445	4547.12	2465.3	2871.04	4286.7	11581.6	25499	117.195	1638.02	501.798	394.983	2030.18	593.88	2447.87	7819.36	817.123
IT141	6792.45	925.69	512.601	2505.49	1398.75	1333.29	2365.11	2973.13	17801.1	87.7315	516.181	397.686	65.0157	1295.92	336.923	808.03	2080.92	345.77
IT141	10654.4	1188.87	731.441	4810.4	2523.78	2679.5	4386.29	8418.09	29896.1	136.954	1292.69	623.902	237.606	2203.33	620.073	2083.52	5905.5	574.094
IT141	11529.3	1160.03	763.618	4358.72	2200.28	2322	3681.01	6852.96	30966	136.527	969.65	638.934	143.808	2000.73	578.338	1668.86	4643.51	656.547
IT141	9150.98	1106.26	572.595	4246.02	2166.03	2512.74	3942.14	9129.12	26314.6	86.958	1042.93	475.036	239.757	1854.11	532.544	1905.9	5230.7	514.721
IT141	9618.06	3617.22	1214.79	11087.8	6055.73	6885.13	9437.9	30867.5	33323.1	233.937	6032.92	955.709	3561.12	4666.91	1261.34	8993.31	19523	2401.48
IT141	11043.9	5482.63	1554.75	12257.5	7409.07	7584.77	11029.4	45333.4	55273.5	210.025	6683.63	1099.54	4453.54	5523.66	1488.95	11783.3	34315.4	2514.43
IT141	9188.41	4152.64	1274.59	11781.3	7128.98	7427.07	10367.8	46124.3	43613.5	202.075	6724.07	963.734	4085.33	5044.41	1403.19	11237.5	29834.9	3213.83
IT141	8744.27	1693.51	574.207	3654.32	1821.81	2010.64	3188.63	5017.34	21211.5	116.404	969.785	488.046	255.309	1582.51	437.375	1445.19	4760.63	722.277
IT141	9302.58	4316.18	1243.28	10918	6788.41	7678.17	10693.2	56524.3	51828.5	178.864	6128.88	938.843	4324.98	5165.33	1498.69	11910.3	37218.2	1818.28
F60014	28017.5	1872.09	2635.22	7590.79	4205.91	4298.2	6049.75	12075.6	60488.8	74.7105	2223.48	3151.81	1067.84	6604.25	1319.92	3266.7	12435.2	1770.53
F60014	32241.5	2131.16	2958.24	9628.12	5811.13	5262.48	7464.29	15038.7	71071.9	81.5933	2630.57	4216.37	1031.14	8725.13	1821.2	4361.41	15482.3	2356.45
F60014	35048	12430.9	4481.73	11112.5	7411.25	5498.9	7616.51	16006	67466.3	216.49	4753.23	4324.95	2166.65	9740.49	1958.12	4556.64	14854.7	2347.55
F60014	38879.2	4243.73	4132.51	12187	9320.03	5781.6	8259.2	22692.5	100258	114.506	5275.02	4692.87	4184.37	12442.7	2397.07	8658.04	21759.5	3888.71
F60014	30251.6	1494.47	2899.92	8522.3	4245.63	4842.6	6654.97	11630	61450.8	69.2428	2486.45	3506.41	1203.26	7561.43	1423.03	3346.04	12524.8	1714.84
F60014	31678.9	4309.02	2633.64	11343.1	6554.42	6208.55	9032.76	12497	58498.4	113.894	2681.84	5571.78	980.078	10224.9	2051.74	3756.06	11507.7	2446.95
F60014	46693.2	2173.6	3859.85	11902.7	6186.64	6354.65	8682.06	14840.5	94416	80.9021	5258.17	4355.13	3784.85	9606.84	1624.2	6032.08	20780.5	2933.54
F60014	33429.4	2165.64	3650.17	9887.66	5888.98	5240.08	6900.28	15000.5	78033.3	83.1704	3783.3	3579.03	3616.2	9550.36	1759.66	5629.67	16901	2577.25
F60014	42778.6	2761.99	3904.13	12075.6	7751.7	5995.01	8070.16	17849.7	89468.6	98.9924	4726.29	4506.89	3647.52	11902	2199.46	7111.48	20904.4	3661.39
F60014	33000.3	2926.51	3929.1	9832.21	7261.48	4562.86	6213.59	14137.6	84581.1	114.325	4816.98	3256.43	3716.81	10711.1	2157.87	6410.84	18621.6	2907.28
IT139	27395.8	2434.09	1320.78	12480.1	4767.63	7467.58	9376.69	6643.9	92721.9	143.022	4021.02	1576.6	2918.89	6614.07	1293.29	5319.35	37951.8	19413.2
IT139	27399.6	2116.13	1202.46	11903.4	4786.5	7436.45	9146.84	6254.87	80115.4	108.528	4083.98	1451.29	2916.39	5576.84	1245.4	5493.35	42016.6	25340.2
IT139	28220.1	2250.92	1199.54	13029.3	5008.85	8328.47	10273	6939.64	83678.2	88.1294	3991.06	1755.4	2785.04	6851.33	1397.53	6185.96	43361.1	19795.1
IT139	26292.1	1928.07	989.132	17377.3	6448.89	10890.4	13349.1	10078.5	78275.9	83.6214	6352.4	2149.91	5125.8	7803.37	1849.77	8302.1	51892.4	15461.1
IT139	24897.6	2239.05	1046.27	13242.7	5217.08	8263.44	10077.1	7645.07	82291.4	73.8785	4175.01	1663.66	3415.55	6521.96	1381.82	6242.52	42926.2	13721.1
IT139	22373.2	1878.07	792.974	11121.5	4191.5	7158.31	9055.08	6042.66	63941	55.5813	3860.9	1431.4	3355.63	5397.02	1233.62	5084.21	37294.4	14040
IT139	19185.3	1783.65	1213.8	18561.6	6785.6	11721.9	13966	10618.8	71929.7	86.6012	5824.32	2338.61	5089.47	8451.04	1966.44	7709.3	44997.9	6787.74
IT139	22504.1	1975.45	1050.36	13943.8	4541.55	8337.94	9900.44	6804.72	78635.3	81.855	4373.34	1629.42	3062.82	6378.16	1371.43	5801.37	40453.4	11249.1
IT139	17705.5	1961.51	1312.98	21891.2	7752.83	13600.3	16142.8	12451.3	64900.8	89.48	6512.39	2554.44	5009.09	9339.88	2326.22	8721.17	46500	6550.59
IT139	18351.7	1273.73	862.917	13631.4	4878.31	8351.64	10359.3	8535.89	65460.5	57.2304	4806.44	1616.17	3980.05	6062.87	1402.85	6035.59	40656.7	6329.47
P10	79694.1	8803.18	13200.1	31612.1	27447.5	14898.4	18427.8	57341.9	102676	873.445	12716.5	5061.79	6452.58	12868.3	2434.08	11947.3	156278	9962.36
P10	76360	8461.9	13645.5	33492.3	27267.8	14403.9	17620.2	54262.8	94078	873.883	16129.3	4623.61	5762.76	12591.4	2392.15	12618.4	155545	5708.94
P10	80030.7	7827.78	14209.2	29019.6	22418.7	14337.7	16430.2	59915.1	107771	742.661	11273.6	4075.86	5056.57	11902.2	2201.43	12268.5	180313	3505.19
P10	89689.2	7811.86	14865.5	31004.9	26149.8	14812.4	17335.9	54997.7	108275	722.734	13285.2	4333.92	5050.02	12376.4	2327.84	13455.2	194030	3691.28
P10	74623.3	7192.63	14130.8	33194.2	27550.3	13766.3	16501.4	48897.7	85369.9	787.295	15606.5	3910.1	5544.04	12343.1	2243.05	11420.6	153224	3825.2
P10	58680.9	5792.24	10643.5	27911.3	22952.5	12017.8	14314.4	42981.9	67256.5	637.75	11607.5	3361.14	4849.59	10495	1942.98	10147	131435	2872.82
P10	72797.1	6463.78	10498.6	24813.4	19574.2	12491	14399.7	47724.1	81829.1	597.084	11622.2	3237.74	4061.45	9928.06	1788.4	9327.56	163120	2303.85
P10	84143	9273.42	12611.1	29833.4	23974.1	14943	17185.3	54216.3	94657	707.154	12488.8	4401.45	5520.03	12458.1	2392.83	11861.6	175328	4106.41
P10	71769	6975.97	13556.4	35151.6	28395.3	13883.7	16916.3	44583.7	80848.2	846.323	14904.7	4103.3	5105.23	12895.5	2281.35	11549	149979	3652.62
P10	57393.8	7516.87	11112	31801.2	24464.7	11705.4	13843.2	36197.3	68833.7	663.526	15004.4	3463.94	4461.44	11636.4	1872.94	9491.93	116304	2300.83
P394	58233.2	5401.85	10590.8	14251.2	13428.5	7106.03	12360.6	46000.5	53652.8	1669.46	5877.19	8570.3	1386.78	15567.8	3523.07	5746.96	39068.8	1563.88
P394	52691	6056.05	6422.51	15505.3	15979.2	6323.62	11741.8	33652.8	48815.4	1716.31	6922.42	10022.1	1471.81	19283.9	4055.27	4617.49	25163.6	1445.71
P394	59424.1	6088.27	5462.18	14258.4	12893.4	6928.05	12670.7	39005.3	58437.8	2012.19	6309.35	9246.54	922.106	17792.3	3436.83	7294.6	60621.6	944.601
P394	51599	5703.45	4646.1	13660.6	13830.2	6621.61	12468.1	39915.1	63495.3	1985.01	7087.38	9459.17	1047.03	18633.5	3550.91	7869.61	49276.8	701.511
P394	44862.5	4679.13	5548.45	14100.2	16060.9	6027.78	10955.2	37605.4	51141.1	1783.17	6984.19	9820.62	1501.28	19653.5	4031.55	5171.91	39693.1	704.066
P394	59418.5	5593.09	11921.6	13516.6	12189.4	6738.66	12049.5	42172.8	52881	1620.14	5838.85	8320.54	1117.2	15576.5	3137.48	5897.56	40177.2	1199.69
P394	65590.5	5373.4	6884.69	10884.2	9246.07	5804.98	10961	37578.6	60016.4	1664.86	4988.42	6340.65	944.452	13009.7	2532.26	6478.86	54952.7	1041.76
P394	52595.5	7164.4	5375.51	14820.5	14424.2	7282.87	13461	41486.1	63389	2004.1	7028.46	9668.85	1211.94	17166.7	3623.81	7703.68	47173.3	802.654
P394	58631.9	5134.83	5511.22	13206.6	11880.3	6775.66	12665.4	40391.1	65249.2	1711.31	5997.93	8993.2	1200.5	16334.3	3510.6	7662.64	57903.8	1014.57
P394	51972.7	5685.77	6674.63	14413.8	12599.7	6514.88	12070.9	37839.7	51932.6	1877.51	6709.71	9369.94	940.379	19299.8	3481.69	6131.53	46372.6	715.711
P395	87398.7	48179.1	19644.7	69046.7	62653.7	38053	46018.7	64309.9	191060	1269.88	24286.1	17779.1	5109.67	34394.5	5854.79	29789.3	189770	1906.46
P395	68469.7	16636.2	9917.32	36641	27752	28594.2	31579.8	19368.5	144200	741.053	10728.5	11444	2327.7	17712.2	3474.61	14864.4	131084	1234.99
P395	92117.5	18611.7	13703.6	41694.5	31613	32277.5	36631.1	25169.2	196754	756.088	11599.4	14113.7	3071.59	19628	4395.99	16773.8	188449	1727.94
P395	86924.1	15702.3	12505.1	35839.4	24846.1	30004.9	35248.3	19912.7	179164	689.237	9601.02	13536.2	3443.57	18777.9	4351.72	18518.5	189511	1175.43
P395	77725.4	15845.7	11600.9	38321.6	26203.1	29470.7	33688.9	25070.9	155350	761.766	10958.6	12749.1	3674.58	18505.4	4237.21	17950.1	173733	1265.34
P395	75968.8	19996.1	15010.8	60969.8	47289.8	43186.1	49193.2	30196.7	203049	945.432	16607.1	16774.6	2649.14	25787.3	5105.11	25149	172833	1405.56
P395	78746.1	18583.5	19598.8	59258.4	41520.5	42404.7	49148.8	43544.9	236081	871.209	16727.7	17594.5	5224.07	26888.3	5488.88	25786.4	226926	1823.39
P395	78169.7	19930.9	13905.6	46478.7	34825.8	34912.7	42651.8	40817.6	206844	792.889	13742.2	18246.7	4030.57	25263.4	5416.55	23889.5	216517	1259.19
P395	89887	17187.7	13359.5	41194.4	29379.4	29255.8	34504.2	23115.9	195107	803.352	12404.3	13643.1	4087.44	19153.2	4350.41	17323.3	245146	1337.32
P395	79864.3	17730	15612.5	53134.2	37961.7	42869.2	47645.4	18098.9	188214	870.29	14360.4	16329.5	3355.44	25433.7	5362.61	24507.9	177647	1658.43
IT72	15938.3	2341.2	1130.93	6158.07	5887.43	3148.6	4091.78	2043.66	21468.8	164.75	3069.69	718.171	3186.96	3350.24	1021.67	1331.91	10492.1	23561.1
IT72	10672.6	1449.89	798.466	3444.9	2708.04	2254.5	2970.28	1160.65	16287.4	109.983	1481.37	590.697	1530.77	1967.67	499.002	799.412	5384.81	14533.3
IT72	7346.19	2562.2	586.607	2196.38	1614.7	1451.27	1885.42	342.086	10010.4	72.0706	617.373	399.434	245.872	1175.11	269.638	384.266	2062.74	11373.6
IT72	16991.7	1372.58	760.456	5411.49	4332.25	3128.34	4135.65	994.816	17812	129.112	2405.4	670.377	2458.07	2422.95	708.615	1133.98	9501.51	11709.7
IT72	15385.3	1541.14	813.729	4372.56	3245.81	2982.66	3835.97	706.158	15901	114.718	1894.31	712.791	1596.19	2218.16	612.664	872.46	6853.17	18141.9
IT72	14905.8	1555.6	975.087	4795.06	3738.19	2995.69	3914.48	807.428	16451	129.185	1621.56	686.161	1322.03	2593.69	685.962	968.609	7396.88	26681.3
IT72	16030.6	1866.24	1061.87	4352.22	3404.31	2697.94	3651.54	1660.21	22986.9	149.866	2383.42	724.643	2392.91	2410.83	629.1	1201.43	12187.6	25873.4
IT130	14759.2	9016.13	1663.11	17973.5	26787	9637.96	8340.26	10334.7	41011.3	181.128	7163.79	807.568	4680.64	3773.62	471.787	6360.53	66862.9	4000.94
IT130	18925.5	11903.2	1781.82	25605.4	27692.5	13103.5	10358.4	8913.7	48753	202.382	7388.21	620.717	5026.59	3616.38	416.104	5212.85	58462.2	6736.07
IT130	16568.5	6976.58	1573.28	25667.9	22104.5	14492.4	12672.7	7514.9	35663.8	200.065	5592.51	743.864	3173.64	4869.88	565.312	4771.78	50416.2	7036.04
IT130	14200.4	7995.65	1682.72	22781.7	23457.1	12380.7	11074.7	8933.73	37260.3	187.094	5659.98	791.851	3828.87	4246.4	488.87	6742.61	60770.8	6095.49
IT130	15696.4	6551.69	1513.52	21727.1	19399	13004.7	11908.3	9076.8	46470.1	198.6	5251.02	759.807	2853.69	5315.05	577.563	5341.3	57905.3	6180.88
IT130	13926	8812.33	1304.02	19955.6	26873.7	9303.64	7598.56	5831.32	25986.5	162.05	7037.37	533.226	4328.02	2398.87	298.931	4424.87	39160.6	6142.94
IT130	12694.7	9328.78	1359.28	19257.1	25989.5	8868.26	7466.46	5899.12	28451.6	158.029	6777.69	524.802	4420.59	2349.16	291.146	4133.83	40270.8	6998.39
F60015	25895.5	5733.77	6351.81	16793.9	11834.3	6449.35	8785.36	16376	98723.3	177.025	6277.88	5667.07	4334.22	24213.4	2978.14	8096.3	24845.8	7944.13
F60015	22831.5	3546.99	4982.54	14259.5	7744.6	5932.61	8501.32	13673.8	79816.7	144.13	3505.28	5584.06	2144.35	18794	2139.9	4915.18	17517.8	3844.84
F60015	24380.5	3775.16	4499.36	16887	9068.03	5936.01	9245.22	13649.8	87766.5	154.702	4453.29	6549.3	1585.6	23512.6	2560.64	5487.96	15798	7386.98
F60015	24892.4	2192.57	2888.66	12266.2	5415.08	7734.29	11223.9	7360.39	60644.7	102.351	2169.19	5623.19	756.145	19661.2	1633.46	3106.34	9012.98	5166.75
F60015	19268	6174.26	5760.69	14234	10286.9	3899.03	6020.56	20076.6	87387.1	172.673	5809.34	4724.35	1886.69	26021.7	2808.58	6429.1	18041.8	9668.33
F60015	20367.4	1191.92	2137.86	6064.5	2964.1	4285.48	5537.79	7251.46	49977.3	58.8688	1049.58	2976.64	392.934	14213.9	769.779	1425.57	6821.33	1979.74
F60015	22187.7	4819.07	3980.51	14603.1	8789.23	5783.79	8634.3	12808.6	83679.5	132.123	4855.23	5810.04	2325.29	22881.1	2449.25	6328.79	18467.6	9552.28
IT143	10512.5	2724.53	684.444	6142.51	13984.2	1828.68	2449	3716.87	32880.3	58.0342	8526.4	1147.68	2805.85	8113.98	3029.67	2970.07	59175.1	3639.29
IT143	9105.53	3047.87	755.499	6062.03	14719.8	1724.58	2274.5	3361.73	34017.6	52.3041	9055.8	982.914	3339.08	7197	2991.24	2559.15	61555	4048.07
IT143	9887.95	2560.04	711.233	5622.23	13451.9	1666.91	2187.14	4590.79	35847.9	64.3952	9474.88	968.238	3972.25	7134.41	2896.61	2718.16	62911	3356
IT143	9815.63	2271.75	519.004	6381.79	13198.1	1790.47	2327.32	3882.01	32786.8	44.1493	7649.19	1072.45	2883.47	5836.11	2845.62	2588.21	47780.1	4554.74
IT143	9468.23	2710.99	645.757	5986.69	12495.9	1697.97	2278.39	4033.7	29599.3	55.3528	7964.39	1055.42	3016.47	7122.18	2725.63	2682.96	50393.7	3684.43
IT143	8554.78	2182.13	511.7	5905.08	13834.8	1571.32	2146.1	3137.57	29174	44.5605	8154.06	927.951	2911.93	6967.54	2825.38	2606.95	52947.3	2631.92
IT143	8348.11	3012.5	754.031	5789.09	13437.1	1640.1	2182.15	3480.18	32019.5	62.0813	8390.89	962.298	3317.74	7075.04	2796.7	2305.28	61488.8	2677.22

## Sheet: Sugars
Soluble sugars, µg/mg dry weight
Sample	Fructose	Glucose	Sucrose	Trehalose	Mannitol
Control	0.266132	0.56349	0.0238981	0.0099304	0.124332
Control	0.37106	0.653308	0.0311521	0.0440914	0.0858065
Control	0.369561	0.698268	0.0242034	0.0113531	0.0597178
Control	0.288722	0.565159	0.0222435	0.00996468	0.0500174
Control	0.317732	0.559689	0.0270773	0.0133543	0.0563262
Control	0.436912	0.829777	0.0337888	0.0168954	0.0652159
Control	0.367297	0.739398	0.0267523	0.0131656	0.0599591
Control	0.361146	0.688228	0.0270102	0.0155654	0.0561972
Control	0.34465	0.67044	0.0276591	0.0177769	0.0619878
IT141	0.0743524	0.0183703	0.00380435	14.9191	0.95288
IT141	0.0788289	0.0124152	0.00775717	17.0773	1.23912
IT141	0.0712271	0.00193985	0.00326667	20.9155	1.21967
IT141	0.168213	0.100201	0.0911127	23.7024	1.83366
IT141	0.0643998	0.221375	0.0112579	18.4496	1.32189
IT141	0.0451862	0.0131323	0.0121187	6.77459	0.283594
IT141	0.107455	0.22496	0.0369382	12.987	0.494522
IT141	0.0619454	0.171572	0.0351955	10.2957	0.495307
IT141	0.059822	0.198416	0.00764887	16.5049	1.19091
IT141	0.0652238	0.112712	0.0328283	15.5565	0.689899
F60014	0.650663	0.0909874	0.00592992	14.8505	4.57749
F60014	0.740435	0.0848266	0.00656316	14.3839	5.19802
F60014	0.760674	0.312937	0.0914724	13.1446	4.11288
F60014	0.687328	0.205615	0.021457	16.3566	4.67828
F60014	0.732657	0.00861182	0.00586022	14.2342	4.82129
F60014	0.786825	0.0248424	0.0178344	11.1048	5.0147
F60014	0.370648	0.0983488	0.00501873	14.7877	2.49243
F60014	0.471968	0.376288	0.0134728	13.1573	2.97339
F60014	0.684744	0.0100544	0.0105351	14.8641	3.24281
F60014	0.77484	0.279734	0.0125	14.6063	4.55561
IT139	0.125668	0.532186	0.0111212	6.01636	9.57143
IT139	0.08776	0.199694	0.0159699	5.66085	10.3339
IT139	0.085774	0.00428169	0.00303721	5.47308	9.35702
IT139	0.0762485	0.00199828	0.001698	4.29408	8.74597
IT139	0.104844	0.184781	0.00331453	5.36843	9.41255
IT139	0.0913975	0.0905518	0.00574542	5.02762	8.69416
IT139	0.0789402	0.00513347	0.0030605	2.85671	7.84918
IT139	0.0882164	0	0.00229326	5.58155	9.52474
IT139	0.0883586	0.0125655	0.00220147	2.88272	7.92368
IT139	0.0628524	0.00602522	0.00501078	4.64946	8.39811
P10	42.1532	52.9949	0.015748	35.1137	4.20315
P10	44.5938	44.8805	0.0194514	32.2894	4.69239
P10	44.2927	39.6179	0.0170652	35.4571	4.6375
P10	42.8343	37.842	0.0199533	35.9619	4.73081
P10	40.9461	30.1607	0.207194	31.547	4.1711
P10	32.7355	25.8611	0.0193087	27.8676	3.97938
P10	41.1787	29.3428	0.0161497	31.2313	4.5631
P10	36.7432	32.6084	0.0478453	34.1495	4.4821
P10	41.248	35.7713	0.0307778	31.5859	4.16933
P10	36.8122	23.3642	0.0306371	26.8744	3.7247
P394	16.739	0.520847	0.435263	4.83225	1.89378
P394	9.66082	0.0611187	0.0256776	4.00129	2.06006
P394	11.8119	0.0176398	0.018541	1.70671	2.58642
P394	8.3867	0.0392964	0.023445	2.57439	2.70957
P394	12.2227	0.0329634	0.0329843	2.78448	1.49529
P394	15.2622	0.256056	0.013351	2.97539	1.76525
P394	12.5763	0.0811937	0.0176365	3.15172	3.25309
P394	10.9203	0.0031853	0.0207237	3.20596	3.72845
P394	11.2012	0.0186342	0.0263793	3.1218	3.40759
P394	13.3435	0.00817787	0.0408228	2.12868	2.57996
P395	39.3641	14.9046	0.24814	26.8584	9.36508
P395	25.1128	6.77415	0.274269	16.1705	6.49103
P395	39.6593	8.84438	0.0485327	25.8644	10.4903
P395	34.6883	11.0185	0.035625	23.8147	9.57208
P395	38.9392	3.84382	0.0810409	22.5572	9.20688
P395	29.8291	2.03693	0.0923395	16.4451	8.91222
P395	39.3989	0.224153	0.0913201	27.202	10.9966
P395	36.8876	11.7274	0.0774312	23.9789	12.5048
P395	47.9128	12.7574	0.0455511	33.6187	9.25857
P395	27.7439	12.4504	0.0600567	21.5225	10.3912
IT72	1.55104	26.6719	0.0375	30.9686	2.6578
IT72	1.16246	4.39749	0.122231	36.701	2.92754
IT72	1.25001	6.40987	0.179133	40.5137	3.69813
IT72	1.19046	2.53487	0.209909	30.6794	2.48036
IT72	1.31652	2.98245	0.150688	39.0144	3.241
IT72	1.34339	3.10123	0.0909286	41.1741	3.00721
IT72	1.33733	3.74952	0.109222	39.7759	3.47511
IT130	0.1361	0.143149	0	3.99333	6.44283
IT130	0.385615	70.1305	0.0623333	1.903	8.035
IT130	0.121939	0.421099	0	2.33289	5.62978
IT130	0.102872	0.285258	0	3.01713	5.6955
IT130	0.13312	0.446866	0.1285	1.8305	5.58017
IT130	0.120008	0.359991	0.135875	2.369	3.4465
IT130	0.110283	0.344881	0.1205	2.93712	3.23725
F60015	3.09869	4.19978	0.213167	22.1898	5.33283
F60015	1.19565	0.404666	0	18.2332	5.06509
F60015	1.13729	0.287046	12.835	17.0592	5.22733
F60015	1.01802	0.32663	0	17.5442	4.85685
F60015	1.30108	0.867422	0.3785	14.1122	6.69275
F60015	1.27056	0.42003	0.0364375	35.0666	5.89738
F60015	1.08592	0.682565	0.199333	17.4821	4.35489
IT143	1.07451	1.78154	0.534286	14.8034	5.41657
IT143	1.06739	1.96765	0.484	15.3653	5.91986
IT143	1.06028	1.92293	0.59425	15.2058	6.36775
IT143	1.03982	1.77643	0.356571	14.4396	6.06343
IT143	0.885463	1.26666	0.3155	13.9607	4.8765
IT143	1.05627	1.14356	0.017625	17.7504	7.14125
IT143	0.878437	0.840486	0.001375	18.4809	7.4705

## Sheet: B vitamins
b vitamin, µg/g dry weight
Sample	nicotinic acid	pantothenic acid	B1	B6
Control	0.514301	0	0	0.209456
Control	0.522711	0	0	0.23127
Control	0.621268	0	0	0.200333
Control	0.373236	0	0	0.153007
Control	0.443993	0	0	0.166189
Control	0.550797	0	0	0.207474
Control	0.61197	0	0	0.26615
Control	0.547286	0	0	0.212465
Control	0.64256	0	0	0.241953
IT141	6.287	0	0.134002	0.0474379
IT141	2.73973	0	0.210892	0.324494
IT141	4.44532	0	0.365677	0.414415
IT141	5.51699	0	0.398512	0.492413
IT141	3.90011	0	0.226002	0.323404
IT141	3.30466	2.26808	0.18943	0.11645
IT141	3.73678	41.712	0.564131	0.0294319
IT141	2.95629	20.27	0.37972	0.00875608
IT141	6.28295	0	0.2468	0.35822
IT141	4.1664	30.0994	0.545046	0.102652
F60014	2.43295	37.3612	0.290017	0.187795
F60014	2.64286	39.9598	0.464523	0.219833
F60014	2.52885	35.2531	0.576528	0.0900917
F60014	2.42223	97.6736	0.833994	0.39584
F60014	2.34449	28.1378	0.244648	0.271956
F60014	2.16564	27.6729	0.129332	0.334584
F60014	2.22746	39.8979	0.206072	0.15738
F60014	2.56829	89.2715	0.186051	0.210322
F60014	3.17122	106.784	0.378502	0.227017
F60014	5.26894	123.337	0.580138	1.2541
IT139	1.10975	0.943508	0.72672	0.260443
IT139	1.45813	3.18784	0.592154	0.417394
IT139	1.3797	0	0.591788	0.102996
IT139	1.15283	5.00892	0.815565	0.0870038
IT139	1.56914	0.0362559	0.671669	0.274868
IT139	1.16063	0	0.410145	0.220181
IT139	2.15156	3.16276	0.750277	0.269328
IT139	1.5642	0	0.475592	0.0509129
IT139	2.053	8.56315	1.04138	0.133496
IT139	1.24058	0	0.413737	0.225204
P10	10.7946	40.6871	8.71998	1.30731
P10	10.2532	26.789	8.30303	1.43975
P10	9.15117	21.7159	4.64345	1.68249
P10	5.01569	25.2484	6.32511	1.8937
P10	5.32437	28.4498	7.26426	1.31168
P10	6.22063	28.6034	7.45763	1.34627
P10	4.88618	6.39573	5.77961	1.60815
P10	4.23003	20.1014	5.66429	1.41802
P10	5.86857	24.7407	7.72101	1.32947
P10	7.23986	11.3593	5.0573	1.13073
P394	4.40808	17.4297	7.97113	0.856726
P394	6.59858	30.4085	9.4156	0.733637
P394	6.45225	6.63374	8.3535	0.809011
P394	4.29932	21.3285	7.81496	0.220612
P394	3.70422	36.5242	7.97973	0.294107
P394	4.32535	9.52146	7.83984	0.709058
P394	3.76732	0.252476	6.44905	0.70261
P394	4.25548	23.6532	7.61585	0.591171
P394	3.58251	24.7974	8.50809	0.862831
P394	4.69707	13.3433	10.0116	0.831924
P395	16.0317	108.315	19.0998	5.64068
P395	12.3795	48.7717	11.2375	5.37603
P395	13.0069	35.9594	7.37511	4.72878
P395	12.3042	40.8887	6.50021	5.84671
P395	12.0765	48.7216	11.7984	5.23959
P395	16.3166	72.3855	13.3688	7.00714
P395	12.1648	50.1471	9.32796	5.38804
P395	12.9639	45.6598	8.29863	7.72196
P395	10.2426	29.0029	11.4965	3.47301
P395	14.3609	81.5321	12.7991	6.12072
IT72	3.06652	37.8608	5.85979	1.64854
IT72	3.34702	35.01	3.7623	3.44448
IT72	3.59018	31.0906	2.85646	8.00712
IT72	1.81579	42.1789	4.79596	1.5495
IT72	2.42938	30.9552	3.32714	2.27052
IT72	2.33065	28.1075	4.34042	2.2793
IT72	3.44703	34.394	4.55336	1.50553
IT130	1.46485	52.0626	0.968023	0.157305
IT130	9.99349	351.886	12.2836	0.666267
IT130	4.49592	275.51	11.9149	0.679505
IT130	3.36925	261.177	11.8325	0.632871
IT130	4.36659	239.08	8.84239	0.580381
IT130	5.79823	278.038	12.8409	0.379921
IT130	5.66338	298.591	14.8398	0.37331
F60015	4.04056	117.667	3.13014	0.236166
F60015	1.23804	34.5982	1.05947	0.166065
F60015	6.24649	29.6001	0.893424	0.203817
F60015	1.20923	14.208	0.59484	0.128274
F60015	4.73607	63.4069	1.1838	0.246698
F60015	1.56981	15.5576	0.538136	0.223381
F60015	2.46738	50.5882	0.931811	0.183711
IT143	2.52444	22.4569	6.78597	0.218737
IT143	4.03858	19.3108	6.18835	0.190194
IT143	3.93428	30.8466	7.33024	0.361182
IT143	3.83402	20.8049	4.64601	0.281325
IT143	2.56637	22.7105	6.63015	0.281189
IT143	2.638	18.6255	5.30582	0.278105
IT143	4.47549	18.7853	6.59388	0.193972
