# Supplementary material for: Fungal symbiont of an ambrosia beetle possesses high nutrient content and suppresses competing fungi with antimicrobial compounds
Source: ISME J. 2025 Nov 20;19(1):wraf258. doi: 10.1093/ismejo/wraf258 (PMC12684719; doi:10.1093/ismejo/wraf258)
Supplement: suppl_wraf258 [file suppl_wraf258.zip › Data_Fig.2.xlsx]

## Sheet: a
Biomass	µg/g	µg/g	µg/g	µg/g	µg/g	µg/g	µg/g	µg/g
left heatmap
Sample_ID	Gallic acid	Protocatechuic acid	Vanillic acid	catechin	caffeic acid	Syringic acid	Quinic acid	Ferulic acid
P10	101.048	27.1273	64.0004	40.7505	3.72021	105.684	0	23.7789
P10	78.5881	21.0263	32.7239	28.6122	2.24408	77.048	0	15.4994
P10	90.6818	23.6951	44.2732	40.4177	3.04432	84.4294	0	19.4791
P10	53.0661	22.8784	40.7214	30.8192	14.784	62.5296	0	18.1822
P10	65.0628	21.7551	34.6147	29.7965	8.68105	66.2419	2.26873	16.6451
P10	49.2426	16.9846	32.0386	21.2409	6.97378	53.5785	0	15.6285
P159	7.40725	17.3136	51.4532	5.72414	5.87924	9.0434	18.1072	7.48771
P159	2.26661	2.8218	1.97199	0	2.19506	0	22.526	3.13846
P159	0.491625	0	0	0	0	4.19614	15.6006	1.36122
P159	1.6617	2.62332	25.4964	0	0.840678	10.9666	16.2367	0.969793
P159	0.616311	1.07313	0	0	0	0	16.516	0.938975
P159	0.765092	0	0	0	0	9.35797	15.1923	1.07783
P331	0	0	69.4125	0	0	46.6736	80.1766	4.98883
P331	0	0	32.0491	13.6074	0	61.1644	72.4119	3.52941
P331	0	0	32.2937	0	0	19.8756	48.5255	1.64777
P331	0	0	26.4411	0	0	15.767	64.3549	1.34218
P331	0	0	19.8591	0	0	0	50.9089	0.742737
P331	0	0	21.9823	0	0	18.0572	75.5981	1.903
P209	24.4657	19.6732	17.6764	21.2047	23.4282	26.7022	52.2416	16.7525
P209	10.259	8.35302	12.0654	8.98916	10.1526	13.532	39.1126	8.96557
P209	2.62844	2.72685	0	2.3961	3.13366	5.07043	31.6806	3.13229
P209	4.03342	3.97372	3.03069	3.36173	4.47665	7.27182	54.9683	5.06751
P209	1.86294	2.5581	8.37173	0	2.16778	0	59.695	2.29937
P7	2.69697	2.88629	0	2.68201	0.769766	0	0	2.28698
P7	4.89801	3.79829	0	8.1791	0.404512	0	0	1.9887
P7	4.09436	3.11337	0	5.04085	0	0	0	1.57666
P7	2.39595	2.56513	2.49663	3.77876	0	0	0	1.18942
P7	2.51426	2.69994	9.80471	0	0.68861	0	0	2.58624
P7	4.34609	3.37052	0	5.74298	1.00331	0	0	2.19118
Medium
Right heatmap
	µg/g	µg/g	µg/g	µg/g	µg/g	µg/g	µg/g	µg/g
Sample_ID	vanillic acid	protocatechuic acid	gallic-acid	caffeic acid	Quinic acid	ferulic acid	Syringic-Acid	catechin
P10	47.5047	34.9081	148.905	6.94608	16.2486	48.0868	103.395	137.473
P10	51.5341	31.6935	134.007	5.87227	13.8381	42.3831	101.364	117.038
P10	39.9775	27.4724	106.389	5.60131	10.258	51.0047	82.437	111.488
P10	39.2656	26.0006	104.287	4.94545	10.6351	37.2392	73.1166	105.447
P10	59.4755	39.4097	168.137	7.92337	19.5517	55.241	134.356	143.721
P10	65.0809	39.7727	166.555	7.53328	19.1312	54.3624	132.861	148.301
P159	12.6348	9.28453	39.6044	1.84746	4.32166	12.7897	27.5	36.5637
P159	17.7879	10.9395	46.2548	2.02691	4.77647	14.6293	34.9875	40.3976
P159	23.8225	16.3708	63.3971	3.3378	6.1127	30.3936	49.124	66.4355
P159	18.7719	12.4303	49.857	2.3643	5.08436	17.8031	34.9552	50.4117
P159	16.6468	11.0305	47.0604	2.2177	5.47237	15.4616	37.6053	40.2264
P159	12.1652	7.43447	31.1332	1.40815	3.57607	10.1616	24.8349	27.7209
P331	16.2784	5.01477	2.17397	2.20981	4.02494	2.20483	7.39364	14.4725
P331	45.5587	8.7359	1.89988	1.86446	6.21163	2.49556	22.1587	10.0739
P331	19.5011	3.04653	0.531904	0.412629	2.61159	0.617239	4.47461	12.368
P331	13.6512	3.07138	0.592284	0.35308	2.56439	0.605865	4.35344	11.9067
P331	16.2949	3.34529	0.507344	0.203566	2.52746	0.759727	6.58557	21.5222
P331	18.5959	3.8575	1.07476	0.827242	3.37368	1.11939	5.71829	11.1515
P209	2.83436	4.77507	2.74404	0.439312	7.44155	0.563095	0.563095	20.5691
P209	0	1.3248	0.447491	0.221898	3.01409	0.284356	0.284356	7.12359
P209	1.79926	2.85187	0.889838	0.202264	6.51798	0.227429	0.227429	17.8238
P209	3.30394	5.52193	2.13147	0.255277	10.951	0.504346	0.504346	19.1537
P209	0.599703	1.24038	0.294824	0.116135	2.55123	0.144617	0.144617	4.20938
P209	0	1.36109	0.516883	0.176012	14.1359	0.216488	0.216488	7.09335
P7	0	0.695058	0.507979	0.330647	6.37414	0.284997	0	14.0261
P7	0	0.574601	0.42062	0.242711	6.03753	0.211119	0	7.41641
P7	0	0.709398	0.581326	0.36734	8.42199	0.302264	0	1.77219
P7	0	0.680543	0.350176	0.190731	5.92342	0.210109	0	7.50516
P7	0	0.602927	0.466565	0.259731	6.95594	0.253275	0	2.64588
P7	0	0.469585	0.289384	0.122101	4.57029	0.117079	0	3.03327
Control	18.3624	34.2106	89.0871	1.17385	9.5938	2.98297	35.3505	87.2876
Control	16.4181	32.6292	84.721	1.11654	7.39141	2.98524	32.5551	81.7906
Control	26.4092	45.7575	122.839	1.32715	14.8725	3.75487	47.8962	87.1871
Control	18.705	33.9994	86.4972	0.985743	10.0288	2.92959	35.7188	74.8236
Control	16.2899	32.012	81.1608	1.03406	5.91988	2.82967	32.8454	74.8054
Control	23.5928	42.1703	108.836	1.18865	11.3394	3.09775	41.6719	82.7981

## Sheet: b
	vanillic acid	protocatechuic acid	gallic-acid	caffeic acid	ferulic acid	Syringic-Acid	catechin
	(µg/g)	(µg/g)	(µg/g)	(µg/g)	(µg/g)	(µg/g)	(µg/g)
Sample	Value	Value	Value	Value	Value	Value	Value
P10-Day7	47.5047	34.9081	148.905	6.94608	48.0868	103.395	137.473
P10-Day7	51.5341	31.6935	134.007	5.87227	42.3831	101.364	117.038
P10-Day7	39.9775	27.4724	106.389	5.60131	51.0047	82.437	111.488
P10-Day7	39.2656	26.0006	104.287	4.94545	37.2392	73.1166	105.447
P10-Day7	59.4755	39.4097	168.137	7.92337	55.241	134.356	143.721
P10-Day7	65.0809	39.7727	166.555	7.53328	54.3624	132.861	148.301
P10-Day10	37.2748	24.9304	95.0836	5.75478	58.3191	76.467	105.969
P10-Day10	49.6028	33.6998	135.263	7.43745	71.6266	122	111.805
P10-Day10	48.0482	28.3957	108.696	6.36521	68.411	93.7667	112.186
P10-Day10	43.6735	29.3525	105.637	6.35182	63.1787	91.6549	106.458
P10-Day10	41.2892	27.5556	105.216	6.10213	57.969	86.255	102.771
P10-Day10	40.4922	27.7434	97.0741	6.20164	64.7409	82.5331	95.7095
P10-Day12	48.7542	32.9391	107.14	7.17652	68.9109	102.384	101.736
P10-Day12	66.6447	41.3516	154.065	8.50806	69.3893	140.959	119.26
P10-Day12	50.2163	30.8661	103.881	6.46001	69.299	95.6729	106.745
P10-Day12	52.9343	31.9221	114.856	6.84865	65.7603	113.947	105.783
P10-Day12	60.4099	35.9654	128.124	6.94144	77.9536	129.809	104.133
P10-Day12	60.9085	41.5129	125.853	7.77404	84.8128	133.072	117.903
P10-Day14	47.9562	35.2352	95.9677	6.31568	70.0904	111.732	97.7264
P10-Day14	43.24	30.1075	105.22	6.0897	58.5708	100.987	100.106
P10-Day14	48.0542	35.2991	111.821	6.62189	66.2897	115.837	93.2332
P10-Day14	59.8115	39.5098	120.123	7.71298	65.5445	128.793	108.689
P10-Day14	42.1178	28.1174	83.3437	5.51434	71.8995	82.7805	88.4073
P10-Day14	41.2248	26.9746	94.5368	6.00371	52.056	89.4038	93.3004
P10-Day17	52.8989	38.3569	67.1564	5.23548	56.3325	100.12	75.5178
P10-Day17	58.9903	36.9204	42.8127	4.60434	59.6714	94.7425	70.7066
P10-Day17	49.5881	32.7244	67.2262	5.24846	52.8266	74.5619	69.145
P10-Day17	48.2928	30.2262	55.5444	4.60132	49.7523	67.7491	65.1557
P10-Day17	49.038	30.3997	53.672	4.33704	50.1198	77.1669	66.1721
P10-Day17	48.0421	33.4314	59.1725	4.7097	54.4118	74.9815	68.3344
P10-Day21	38.1974	33.8952	65.5228	4.78363	39.6458	87.977	65.9382
P10-Day21	45.1184	35.1618	62.1764	5.14104	51.6273	93.3968	70.5113
P10-Day21	45.5359	39.2699	76.686	5.69296	57.8146	110.624	73.8627
P10-Day21	63.149	46.7961	40.8208	4.7631	56.5452	126.285	64.6284
P10-Day21	57.4772	45.7444	85.4951	6.59738	57.969	123.393	74.9059
P10-Day21	53.2488	36.5717	77.5094	5.36947	52.8157	90.8414	72.2984
P10-Day28	63.5839	41.9503	78.3832	5.81912	48.7663	113.634	69.9004
P10-Day28	62.2372	44.3363	74.8162	5.94219	63.1259	116.964	68.0051
P10-Day28	51.8377	40.8514	76.2577	5.58132	49.248	112.396	70.2705
P10-Day28	46.1518	33.2799	47.2534	4.05457	41.1788	88.2156	61.9509
P10-Day28	38.3564	28.7309	38.7861	3.62482	42.4923	77.4509	61.1134
P10-Day28	58.9763	44.6599	40.0625	4.42546	59.4634	119.895	61.6768
Control	18.3624	34.2106	89.0871	1.17385	2.98297	35.3505	87.2876
Control	16.4181	32.6292	84.721	1.11654	2.98524	32.5551	81.7906
Control	26.4092	45.7575	122.839	1.32715	3.75487	47.8962	87.1871
Control	18.705	33.9994	86.4972	0.985743	2.92959	35.7188	74.8236
Control	16.2899	32.012	81.1608	1.03406	2.82967	32.8454	74.8054
Control	23.5928	42.1703	108.836	1.18865	3.09775	41.6719	82.7981

## Sheet: c
		Galic acid_Biomass	µg/g		Galic acid_Medium	µg/g
		P159	5.80714		P159	7.85909
		P159	7.03333		P159	8.10476
		P159	11.7		P159	3.98636
		P159	5.40323		P159	3.43043
		P159	4.292		P159	6.7
		P159	5.10294		P159	3.91667
		P148	39.4		P148	1470
		P148	16.5		P148	701.892
		P148	22.1		P148	1309.86
		P148	19.5		P148	760.088
		P148	5.2		P148	311.19
		P148	22.6		P148	1071.17
		P7	6.03214		P7	24.6389
		P7	8.51364		P7	7.06296
		P7	4.625		P7	15.5833
		P7	4.96923		P7	14.9481
		P7	3.952		P7	5.73333
		P7	6.22727		P7	30.5115
		P331	5.69231		P331	20.176
		P331	2.48333		P331	13.9955
		P331	6.16818		P331	111.478
		P331	3.93043		P331	15.9483
		P331	2.58571		P331	5.9625
		P331	2.87727		P331	12.237
		P10	1782.32		P10	2536.81
		P10	1074.97		P10	2451.03
		P10	1060.48		P10	2384.75
		P10	1483.88		P10	2711.09
		P10	1560.48		P10	2472.8
		P10	1387.9		P10	2533.82
		Control_Medium	2486.14		Control_Medium	2486.14
		Control_Medium	2484.29		Control_Medium	2484.29
		Control_Medium	2002.52		Control_Medium	2002.52
		Control_Medium	2144.92		Control_Medium	2144.92
		Control_Medium	2209.11		Control_Medium	2209.11
		Control_Medium	2758.28		Control_Medium	2758.28
		Syringic acid_Biomass	µg/g		Syringic acid_Medium	µg/g
		Sample	Value		Sample	Value
		P159	4.10952		P159	39.2227
		P159	5.61818		P159	54.6286
		P159	5.46522		P159	65.7
		P159	10.5452		P159	87.9
		P159	1.876		P159	55.6808
		P159	10.2735		P159	56.0042
		P148	21.1		P148	2887.6
		P148	25.75		P148	1596.45
		P148	4		P148	2620.66
		P148	26.45		P148	1998.88
		P148	1.94		P148	925.548
		P148	3.05		P148	2411.55
		P7	3.71786		P7	11.8333
		P7	6.68182		P7	1.9963
		P7	3.45		P7	5.575
		P7	6.58077		P7	3.98148
		P7	5.58		P7	2.26667
		P7	12.0136		P7	28.15
		P331	42.7962		P331	208.616
		P331	17.6944		P331	124.686
		P331	115.527		P331	981.663
		P331	58.0043		P331	523.555
		P331	9.81905		P331	26.4167
		P331	17.2591		P331	142.663
		P10	1941.52		P10	3657.5
		P10	557.05		P10	3593.97
		P10	743.144		P10	3508.25
		P10	1432.23		P10	3881.23
		P10	1681.38		P10	3488.81
		P10	1595.21		P10	3556.68
		Control_Medium	3545.3		Control_Medium	3545.3
		Control_Medium	3328.36		Control_Medium	3328.36
		Control_Medium	2954.63		Control_Medium	2954.63
		Control_Medium	3154.81		Control_Medium	3154.81
		Control_Medium	3516.1		Control_Medium	3516.1
		Control_Medium	3919.07		Control_Medium	3919.07
