# Supplementary material for: Fungal symbiont of an ambrosia beetle possesses high nutrient content and suppresses competing fungi with antimicrobial compounds
Source: ISME J. 2025 Nov 20;19(1):wraf258. doi: 10.1093/ismejo/wraf258 (PMC12684719; doi:10.1093/ismejo/wraf258)
Supplement: suppl_wraf258 [file suppl_wraf258.zip › Data_Fig.3.xlsx]

## Sheet: a
Sample	Dry biomass (mg)
Control_338	50.4
Control_338	56.19
Control_338	56.4
Control_338	68.71
Control_338	54.85
Control_338	65.1
Control_338	75.08
2%SP_338	44.11
2%SP_338	49.28
2%SP_338	52.95
2%SP_338	44.89
2%SP_338	38
2%SP_338	38.93
Control_7	75.55
Control_7	92.33
Control_7	94.4
Control_7	107.66
Control_7	80.15
Control_7	97.55
2%SP_7	65.29
2%SP_7	55.24
2%SP_7	50.45
2%SP_7	56.12
2%SP_7	21.66
2%SP_7	45.18
2%SP_7	67.91
Control_209	15.65
Control_209	12.96
Control_209	14.91
Control_209	16.86
Control_209	11.28
Control_209	11.17
2%SP_209	8.56
2%SP_209	9.33
2%SP_209	9.34
2%SP_209	13.3
2%SP_209	7.38
2%SP_209	10.22
Control_10	48.22
Control_10	39.72
Control_10	55.51
Control_10	40.49
Control_10	38.43
Control_10	48.66
Control_10	31.04
2%SP_10	33.3
2%SP_10	37.46
2%SP_10	45.76
2%SP_10	38.54
2%SP_10	41.24
2%SP_10	37.77
2%SP_10	30.23
Control_148	13.82
Control_148	10.75
Control_148	17.34
Control_148	17.35
Control_148	12.64
Control_148	12.15
Control_148	19.7
2%SP_148	1.59
2%SP_148	2.39
2%SP_148	2.73
2%SP_148	1.69
2%SP_148	3.69
2%SP_148	8.64
2%SP_148	6.95
Control_147	35.24
Control_147	32.43
Control_147	31.5
Control_147	33.4
Control_147	32.6
Control_147	31.9
2%SP_147	18.96
2%SP_147	18.35
2%SP_147	25.1
2%SP_147	17.45
2%SP_147	22.33
2%SP_147	16.97

## Sheet: b-e
P148			P338			P7			P10
Sample	Dry biomass (mg)		Sample	Dry biomass (mg)		Sample	Dry biomass (mg)		Sample	Dry biomass (mg)
Control	27.21		Control	75.31		Control	51.04		Control	17.998
Control	17.274		Control	88.02		Control	47.04		Control	38.323
Control	18.535		Control	61.713		Control	57.928		Control	46.237
Control	26.67		Control	79.912		Control	48.195		Control	31.647
Control	19.175		Control	75.455		Control	43.698		Control	38.104
Control	18.782		Control	73.768		Control	38.594		Control	23.772
Control	24.62		Control	62.619		Control	52.5		Control	30.524
Linalool	16.34		Linalool	59.47		Linalool	45.84		Linalool	45.74
Linalool	20.14		Linalool	55.57		Linalool	27.51		Linalool	33.83
Linalool	15.31		Linalool	40.28		Linalool	22.3		Linalool	39.52
Linalool	11.76		Linalool	49.9		Linalool	48.71		Linalool	44.97
Linalool	13.15		Linalool	58.19		Linalool	31.46		Linalool	38.55
Linalool	10.36		Linalool	57.93		Linalool	25.2		Linalool	35.29
Terpineol	14.04		Linalool	65.22		Terpineol	30.93		Terpineol	26.69
Terpineol	10.57		Terpineol	72.2		Terpineol	24.91		Terpineol	35.79
Terpineol	11.07		Terpineol	67.08		Terpineol	17.68		Terpineol	38.83
Terpineol	10.75		Terpineol	68.17		Terpineol	29.62		Terpineol	45.04
Terpineol	10.37		Terpineol	71.31		Terpineol	23.57		Terpineol	27.94
Terpineol	12.31		Terpineol	68.77		Terpineol	56.05		Terpineol	25.01
Citronellol	10.677		Terpineol	66.83		Citronellol	43.848		Citronellol	55.811
Citronellol	12.639		Terpineol	59.1		Citronellol	24.947		Citronellol	65.48
Citronellol	12.321		Citronellol	33.882		Citronellol	65.047		Citronellol	46.203
Citronellol	13.511		Citronellol	39.451		Citronellol	62.725		Citronellol	42.848
Citronellol	11.281		Citronellol	50.123		Citronellol	59.152		Citronellol	29.773
Citronellol	9.31		Citronellol	28.775		Citronellol	65.316		Citronellol	34.474
Citronellol	9.669		Citronellol	29.916		Citronellol	79.218		Phenyllactic acid	27.72
Phenyllactic acid	11.29		Citronellol	41.997		Phenyllactic_acid	35.96		Phenyllactic acid	44.49
Phenyllactic acid	10.06		Phenyllactic acid	54.1		Phenyllactic_acid	41.66		Phenyllactic acid	27.25
Phenyllactic acid	12.52		Phenyllactic acid	62.26		Phenyllactic_acid	54.97		Phenyllactic acid	38.82
Phenyllactic acid	13.26		Phenyllactic acid	50.82		Phenyllactic_acid	30.75		Phenyllactic acid	36.18
Phenyllactic acid	14.83		Phenyllactic acid	56.63		Phenyllactic_acid	30.02		Phenyllactic acid	33.06
Phenyllactic acid	16.2		Phenyllactic acid	44.3		Phenyllactic_acid	50.54		Catechin	37.446
Catechin	21.785		Phenyllactic acid	46.87		Phenyllactic_acid	36.8		Catechin	37.594
Catechin	18.03		Catechin	64.474		Catechin	58.588		Catechin	45.498
Catechin	19.63		Catechin	83.973		Catechin	45.649		Catechin	33.924
Catechin	21.139		Catechin	90.177		Catechin	38.157		Catechin	41.207
Catechin	19.224		Catechin	99.624		Catechin	18.272		Catechin	58.345
Catechin	19.35		Catechin	78.976		Catechin	16.835		Vanillic acid	28.7
Vanillic acid	15.01		Catechin	72.229		Catechin	18.063		Vanillic acid	30.31
Vanillic acid	12.35		Vanillic acid	56.99		Vanillic_acid	55.53		Vanillic acid	20.33
Vanillic acid	26.34		Vanillic acid	51.82		Vanillic_acid	71.7		Vanillic acid	31.85
Vanillic acid	22.4		Vanillic acid	53.43		Vanillic_acid	57.33		Vanillic acid	24.21
Vanillic acid	18.34		Vanillic acid	68.66		Vanillic_acid	62.85		Vanillic acid	35.5
Vanillic acid	21.4		Vanillic acid	68.76		Vanillic_acid	83.25		Syringic acid	24.99
Syringic acid	20.12		Vanillic acid	61.61		Vanillic_acid	60.93		Syringic acid	24.62
Syringic acid	20.89		Syringic acid	49.36		Syringic_acid	35.29		Syringic acid	34.73
Syringic acid	18.38		Syringic acid	55.81		Syringic_acid	62.92		Syringic acid	35.46
Syringic acid	17		Syringic acid	59.13		Syringic_acid	56.82		Syringic acid	34.18
Syringic acid	17.31		Syringic acid	61.34		Syringic_acid	50.91		Syringic acid	32.29
Syringic acid	15.5		Syringic acid	63.45		Syringic_acid	39.78		Ferulic acid	20.3
Ferulic acid	19.86		Syringic acid	84.81		Syringic_acid	47.99		Ferulic acid	39.05
Ferulic acid	19.17		Ferulic acid	43.39		Syringic_acid	25.7		Ferulic acid	40.06
Ferulic acid	14.95		Ferulic acid	41.6		Ferulic_acid	38.01		Ferulic acid	44.8
Ferulic acid	22.06		Ferulic acid	55		Ferulic_acid	62		Ferulic acid	24.66
Ferulic acid	20.4		Ferulic acid	60		Ferulic_acid	54		Ferulic acid	55
Ferulic acid	20.48		Ferulic acid	46.93		Ferulic_acid	57.26		Galic acid	34.92
Galic acid	21.51		Galic acid	61.09		Ferulic_acid	67.02		Galic acid	28.52
Galic acid	29.73		Galic acid	60.84		Ferulic_acid	53.16		Galic acid	25.01
Galic acid	37.6		Galic acid	63.54		Galic_acid	26.68		Galic acid	22.17
Galic acid	30.47		Galic acid	73.05		Galic_acid	55.48		Galic acid	26.23
Galic acid	23.8		Galic acid	66.2		Galic_acid	39.03		Galic acid	16.19
Galic acid	18.23		Galic acid	71.26		Galic_acid	39.03		Galic acid	22.33
Galic acid	25.34		Galic acid	50.31		Galic_acid	30.89		Protocatechuic acid	17.18
Galic acid	24.2		Protocatechuic acid	60.45		Galic_acid	37.61		Protocatechuic acid	21.74
Protocatechuic acid	27.75		Protocatechuic acid	66.22		Galic_acid	40.78		Protocatechuic acid	32.37
Protocatechuic acid	19.81		Protocatechuic acid	72.22		Protocatechuic_acid	60.95		Protocatechuic acid	32.85
Protocatechuic acid	27.7		Protocatechuic acid	63.36		Protocatechuic_acid	23.87		Protocatechuic acid	29.06
Protocatechuic acid	37.22		Protocatechuic acid	63.12		Protocatechuic_acid	27.85		Protocatechuic acid	15.19
Protocatechuic acid	24.02		Protocatechuic acid	60.5		Protocatechuic_acid	47.02		Protocatechuic acid	25.96
Protocatechuic acid	40.42		Protocatechuic acid	81.72		Protocatechuic_acid	32.81		Protocatechuic acid	27.2
Protocatechuic acid	26.42		Caffeic acid	66.584		Protocatechuic_acid	46.72		Caffeic acid	17.998
Caffeic acid	21.265		Caffeic acid	57.661		Protocatechuic_acid	35.34		Caffeic acid	19.231
Caffeic acid	30.287		Caffeic acid	76.16		Caffeic_acid	23.456		Caffeic acid	24.227
Caffeic acid	32.281		Caffeic acid	65.91		Caffeic_acid	27.938		Caffeic acid	37.388
Caffeic acid	39.107		Caffeic acid	73.179		Caffeic_acid	30.054		Caffeic acid	38.104
Caffeic acid	27.824		Caffeic acid	67.844		Caffeic_acid	39.668		Caffeic acid	27.469
Caffeic acid	28.43		Caffeic acid	77.899		Caffeic_acid	26.802		Caffeic acid	20.285
Caffeic acid	24.336					Caffeic_acid	16.914		Caffeic acid	17.654
						Caffeic_acid	35.569

## Sheet: f
Sample	Dry biomass (mg)
159_Phenol-blend	49.3
159_Phenol-blend	42.5
159_Phenol-blend	43.3
159_Phenol-blend	32.8
159_Phenol-blend	35.04
159_Phenol-blend	54.7
159_Control	19.5
159_Control	56.1
159_Control	26.4
159_Control	58.8
159_Control	43.3
159_Control	25
338_Phenol-blend	65.6
338_Phenol-blend	49.9
338_Phenol-blend	46
338_Phenol-blend	49
338_Phenol-blend	59
338_Control	75.3
338_Control	78.7
338_Control	81
338_Control	62.7
338_Control	74.8
10_Control	23.1
10_Control	18.7
10_Control	15.9
10_Control	24
10_Control	20.7
10_Control	25.1
10_Phenol-blend	26
10_Phenol-blend	34
10_Phenol-blend	13
10_Phenol-blend	20
10_Phenol-blend	25.8
10_Phenol-blend	25
331_Control	18
331_Control	26.3
331_Control	22
331_Control	15.4
331_Control	20
331_Control	16.1
331_Phenol-blend	12.1
331_Phenol-blend	16.3
331_Phenol-blend	28.5
331_Phenol-blend	22.6
331_Phenol-blend	18
331_Phenol-blend	17
148_Control	19
148_Control	19.3
148_Control	28.8
148_Control	13.7
148_Control	16.2
148_Control	18
148_Phenol-blend	10
148_Phenol-blend	12.4
148_Phenol-blend	10.2
148_Phenol-blend	6.6
148_Phenol-blend	9.8
148_Phenol-blend	5
209_Control	74
209_Control	64.3
209_Control	64.3
209_Control	75.2
209_Control	43
209_Control	59.6
209_Phenol-blend	25.5
209_Phenol-blend	37.2
209_Phenol-blend	44
209_Phenol-blend	22.3
209_Phenol-blend	28
209_Phenol-blend	33
7_Control	64
7_Control	65
7_Control	56.4
7_Control	58
7_Control	65.4
7_Phenol-blend	34.7
7_Phenol-blend	39.8
7_Phenol-blend	29.7
7_Phenol-blend	29.9
7_Phenol-blend	36
