# Supplementary material for: Fungal symbiont of an ambrosia beetle possesses high nutrient content and suppresses competing fungi with antimicrobial compounds
Source: ISME J. 2025 Nov 20;19(1):wraf258. doi: 10.1093/ismejo/wraf258 (PMC12684719; doi:10.1093/ismejo/wraf258)
Supplement: suppl_wraf258 [file suppl_wraf258.zip › Data_Fig.4.xlsx]

## Sheet: a
Sample	pH
P10	4.08
P10	3.7
P10	3.8
P10	3.6
P10	3.8
P7	4.86
P7	4.68
P7	4.66
P7	4.9
P7	4.88
P339	5.46
P339	5.47
P339	5.38
P339	5.5
P339	5.36
P148	5.05
P148	4.9
P148	4.92
P148	5.1
P148	4.97
P150	5.6
P150	5.9
P150	5.92
P150	5.8
P150	5.7
P159	4.83
P159	4.67
P159	5.12
P159	4.9
P159	5
Control	4.9
Control	4.84
Control	5
Control	4.94
Control	4.8

## Sheet: b
P7			P147			P148			P10
Sample	Dry biomass (mg)		Sample	Dry biomass (mg)		Sample	Dry biomass (mg)		Sample	Dry biomass (mg)
pH5.0	26		pH5.0	16		pH5.0	26		pH5.0	23
pH5.0	32		pH5.0	20		pH5.0	19		pH5.0	29
pH5.0	23		pH5.0	20		pH5.0	21		pH5.0	20
pH5.0	31		pH5.0	13		pH5.0	15		pH5.0	29
pH5.0	46		pH5.0	11		pH5.0	19		pH5.0	16
pH5.0	41		pH5.0	12		pH5.0	22		pH5.0	25
pH3.5	7		pH3.5	9		pH3.5	4		pH3.5	69
pH3.5	10		pH3.5	6		pH3.5	1		pH3.5	55
pH3.5	3		pH3.5	4		pH3.5	3		pH3.5	77
pH3.5	2		pH3.5	4		pH3.5	7		pH3.5	64
pH3.5	8		pH3.5	5		pH3.5	2		pH3.5	80
pH3.5	4		pH3.5	4		pH3.5	4		pH3.5	62

## Sheet: c
Sample	pH
P10	3.3
P10	3.1
P10	3.3
P10	3
P10	2.9
P10	3.2
IT143	3.84
IT143	3.62
IT143	3.25
IT143	3.4
IT143	3.5
IT130	4.4
IT130	3.54
IT130	4
IT130	3.9
IT130	4
Control	4.9
Control	4.84
Control	5
Control	4.94
Control	4.8

## Sheet: d
Succinic acid			Acetic acid
Sample	Concentration (mg/L)		Sample	Concentration (mg/L)
P10	22.7322		IT143	50
P10	27.503		IT143	50
P10	27.3051		IT143	0
P10	51.7238		IT143	0
P10	29.983		IT143	0
P10	41.1454		IT130	33.3333
IT143	43.6231		IT130	33.3333
IT143	58.3427		IT130	33.3333
IT143	129.523		IT130	0
IT143	42.4685		IT130	0
IT143	122.501		P10	450
IT130	0.092		P10	766.667
IT130	0.0945		P10	316.667
IT130	0.3324		P10	250
IT130	0.8577		P10	316.667
IT130	0.9337		P10	316.667

## Sheet: e-f
Sample_ID	Dry_biomass		Sample_ID	Dry_biomass
338_Control	79.831		10_Control	25.237
338_Control	59.378		10_Control	29.558
338_Control	57.709		10_Control	31.651
338_Control	47.329		10_Control	26.65
338_Control	59.235		10_Control	28.546
338_Control	55.524		10_Control	34.886
338_Control	69.04		10_0.0025% Acetic acid	38.89
338_0.0025% Acetic acid	58.594		10_0.0025% Acetic acid	37.938
338_0.0025% Acetic acid	59.034		10_0.0025% Acetic acid	35.52
338_0.0025% Acetic acid	34.938		10_0.0025% Acetic acid	34.657
338_0.0025% Acetic acid	52.498		10_0.0025% Acetic acid	44.76
338_0.0025% Acetic acid	45.818		10_0.0025% Acetic acid	37.816
338_0.0025% Acetic acid	53.562		10_0.0025% Acetic acid	40.852
338_0.05% Acetic acid	29.54		10_0.05% Acetic acid	29.185
338_0.05% Acetic acid	55.55		10_0.05% Acetic acid	32.105
338_0.05% Acetic acid	54.324		10_0.05% Acetic acid	25.935
338_0.05% Acetic acid	32.61		10_0.05% Acetic acid	38.803
338_0.05% Acetic acid	58.033		10_0.05% Acetic acid	28.534
338_0.05% Acetic acid	29.75		10_0.05% Acetic acid	27.54
338_0.125%	22.265		10_0.05% Acetic acid	32.12
338_0.125%	23.663		10_0.125% Acetic acid	30.494
338_0.125%	27.102		10_0.125% Acetic acid	26.56
338_0.125%	21.428		10_0.125% Acetic acid	26.668
338_0.125%	19.581		10_0.125% Acetic acid	36.332
338_0.125%	23.479		10_0.125% Acetic acid	30.55
159_Control	68.099		10_0.125% Acetic acid	29.34
159_Control	54.627		10_0.125% Acetic acid	38.507
159_Control	43.537
159_Control	55.48
159_Control	43.36
159_Control	69.706
159_0.0025% Acetic acid	38.024
159_0.0025% Acetic acid	46.706
159_0.0025% Acetic acid	32.345
159_0.0025% Acetic acid	52.191
159_0.0025% Acetic acid	54.531
159_0.0025% Acetic acid	27.087
159_0.05% Acetic acid	41.71
159_0.05% Acetic acid	29.208
159_0.05% Acetic acid	31.439
159_0.05% Acetic acid	48.686
159_0.05% Acetic acid	47.37
159_0.05% Acetic acid	35.719
159_0.125% Acetic acid	0
159_0.125% Acetic acid	0
159_0.125% Acetic acid	0
159_0.125% Acetic acid	0
159_0.125% Acetic acid	0
159_0.125% Acetic acid	0
159_0.125% Acetic acid	0
209_Control	23.814
209_Control	22.635
209_Control	22.885
209_Control	20.969
209_Control	26.186
209_Control	19.626
209_0.0025% Acetic acid	13.145
209_0.0025% Acetic acid	18.7
209_0.0025% Acetic acid	9.641
209_0.0025% Acetic acid	20.683
209_0.0025% Acetic acid	17.656
209_0.0025% Acetic acid	16.256
209_0.05% Acetic acid	14.179
209_0.05% Acetic acid	13.059
209_0.05% Acetic acid	21.643
209_0.05% Acetic acid	11.283
209_0.05% Acetic acid	13.319
209_0.05% Acetic acid	16.96
209_0.05% Acetic acid	17.544
209_0.125% Acetic acid	0
209_0.125% Acetic acid	0
209_0.125% Acetic acid	0
209_0.125% Acetic acid	0
209_0.125% Acetic acid	0
209_0.125% Acetic acid	0
209_0.125% Acetic acid	0
147_Control	21.82
147_Control	22.326
147_Control	36.451
147_Control	41.783
147_Control	17.922
147_Control	22.25
147_Control	24.089
147_0.0025% Acetic acid	18.912
147_0.0025% Acetic acid	16.752
147_0.0025% Acetic acid	17.636
147_0.0025% Acetic acid	15.819
147_0.0025% Acetic acid	15.574
147_0.0025% Acetic acid	20.132
147_0.0025% Acetic acid	21.514
147_0.05% Acetic acid	0
147_0.05% Acetic acid	0
147_0.05% Acetic acid	0
147_0.05% Acetic acid	0
147_0.05% Acetic acid	0
147_0.05% Acetic acid	0
147_0.05% Acetic acid	0
147_0.125% Acetic acid	0
147_0.125% Acetic acid	0
147_0.125% Acetic acid	0
147_0.125% Acetic acid	0
147_0.125% Acetic acid	0
147_0.125% Acetic acid	0
147_0.125% Acetic acid	0
148_Control	5.783
148_Control	16.495
148_Control	17.982
148_Control	16.508
148_Control	14.682
148_Control	14.099
148_0.0025% Acetic acid	12.416
148_0.0025% Acetic acid	16.115
148_0.0025% Acetic acid	17.007
148_0.0025% Acetic acid	14.164
148_0.0025% Acetic acid	17.954
148_0.0025% Acetic acid	13.202
148_0.05% Acetic acid	1.026
148_0.05% Acetic acid	0.952
148_0.05% Acetic acid	7.248
148_0.05% Acetic acid	7.332
148_0.05% Acetic acid	1.59
148_0.05% Acetic acid	7.921
148_0.125% Acetic acid	0
148_0.125% Acetic acid	0
148_0.125% Acetic acid	0
148_0.125% Acetic acid	0
148_0.125% Acetic acid	0
148_0.125% Acetic acid	0
148_0.125% Acetic acid	0
7_Control	53.774
7_Control	47.075
7_Control	38.206
7_Control	39.627
7_Control	43.49
7_Control	65.056
7_Control	44.711
7_0.0025% Acetic acid	35.171
7_0.0025% Acetic acid	70.424
7_0.0025% Acetic acid	58.911
7_0.0025% Acetic acid	60.375
7_0.0025% Acetic acid	29.49
7_0.0025% Acetic acid	28.448
7_0.0025% Acetic acid	27.495
7_0.05% Acetic acid	23.065
7_0.05% Acetic acid	24.081
7_0.05% Acetic acid	14.784
7_0.05% Acetic acid	23.923
7_0.05% Acetic acid	24.034
7_0.05% Acetic acid	27.906
7_0.125% Acetic acid	0
7_0.125% Acetic acid	0
7_0.125% Acetic acid	0
7_0.125% Acetic acid	0
7_0.125% Acetic acid	0
7_0.125% Acetic acid	0
7_0.125% Acetic acid	0
