# Supplementary material for: Fungal symbiont of an ambrosia beetle possesses high nutrient content and suppresses competing fungi with antimicrobial compounds
Source: ISME J. 2025 Nov 20;19(1):wraf258. doi: 10.1093/ismejo/wraf258 (PMC12684719; doi:10.1093/ismejo/wraf258)
Supplement: suppl_wraf258 [file suppl_wraf258.zip › Data_Suppl. Fig.10.xlsx]

## Sheet: Tabelle1
Probenliste		Al 396.1	Ca 315.8	Cu 327.3	Fe 239.5	K 769.8	Mg 279.0	Mn 257.6	Na 589.5	P 213.6	S 180.7	Sr 407.7	Zn 213.8
Index	Bezeichnung	mg/kg	mg/kg	mg/kg	mg/kg	mg/kg	mg/kg	mg/kg	mg/kg	mg/kg	mg/kg	mg/kg	mg/kg
		Radial	Radial	Axial	Radial	Radial	Radial	Radial	Radial	Radial	Radial	Radial	Radial
Pilznr.	TLLLR Nr.
331 (S)	7452	140.263	2137.7	5.82976	117.241	6668.99	649.624	302.681	541.588	4098.99	1802.36	9.62944	66.0651
331 (S)	7453	691.534	3114.23	9.50991	85.3043	5574.43	821.209	416.047	656.049	3681.02	1852.56	14.477	74.8872
331 (S)	7454	210.048	3014.41	4.26902	88.4088	6618.45	826.785	418.649	633.007	4159.99	1990.09	14.0085	86.355
331 (S)	7455	183.431	2585.96	3.95584	136.195	5988.75	708.238	361.508	517.429	3862.26	2077.21	11.6	72.1126
331 (S)	7456	177.166	2967.99	3.39316	106.19	7821.57	827.362	425.566	603.047	4044.6	2008.56	13.7305	91.1111
331 (S)	7457	62.0447	3226.68	0.397341	101.254	6763.43	854.647	455.179	592.055	3943.74	1975	15.2538	88.9914
331 (S)	7458	378.754	3087.33	7.75582	112.945	7212.97	807.914	402.319	661.995	4057.57	2224.39	13.602	86.6161
188 (S)	7459	47.6094	7738.24	3.39339	32.348	6861.89	1556.78	812.687	940.603	1944.15	2846.29	38.7575	58.492
188 (S)	7460	118.338	8394.55	3.98261	31.9357	3500.81	1701.82	960.342	839.869	1984.81	2509.82	41.9891	49.893
188 (S)	7461	159.207	7975.81	5.31774	34.6831	6843.37	1641.17	800.711	1023.58	1815.04	3045.47	40.3401	53.7967
188 (S)	7462	80.4798	7856.12	4.51103	30.9668	3352.62	1524.84	884.916	809.082	1654.08	2921.81	39.8465	48.3848
188 (S)	7463	135.463	8001.89	5.17928	36.2003	7678.69	1667.91	832.524	1011.45	2021.03	3311.75	41.4228	57.6546
188 (S)	7464	30.8992	7774.14	2.24017	28.5864	2952.97	1566.29	792.42	782.552	1620.2	2449.52	40.9678	41.6415
P10 (S)	7465	264.003	881.51	4.06533	61.5383	19127.8	864.474	141.853	1489.88	7124.37	1803.52	6.42329	66.3408
P10 (S)	7466	58.1598	881.574	0.980306	13.0293	14216.7	694.535	77.0445	1055.62	6599.78	1614.71	4.50217	70.0065
P10 (S)	7467	-18.5783	1068.52	0.0826485	28.2575	19478	799.627	111.026	1293.93	7196.85	2161.14	5.13889	79.5292
P10 (S)	7468	-14.2789	1241.5	-5.81994	32.19	15455.2	811.56	128.995	1420.78	7010.4	2027.87	5.84909	81.0834
P10 (S)	7469	277.141	758.833	2.92262	39.8242	19468	626.155	75.5045	1200.77	4902.48	1567.24	3.62238	65.3182
P10 (S)	7585	-20.8515	1039.02	2.98721	36.0299	19815.9	842.888	101.484	990.404	8619.68	2084.26	5.36814	78.0186
P10 (S)	7586	-24.7069	1007.63	-3.99657	34.8833	16674.6	814.902	105.897	921.127	7947.6	1973.05	5.18663	74.7517
P10 (S)	7587	40.7309	1084.94	1.86351	58.753	15217	824.015	111.84	911.234	8577.52	2036.33	5.4614	76.4697
P10 (S)	7588	46.9685	1121.9	2.02534	26.8696	17999.5	845.098	112.868	1072.36	8704.45	2213.7	5.76748	77.3193
P10 (S)	7589	-44.0057	1146.62	2.32942	62.3483	21385.5	883.622	117.874	1159.41	8642.27	2201.23	5.91268	83.6645
P10 (S)	7590	-31.7107	986.034	-1.22248	88.0173	16603.5	789.887	106.161	932.016	8056.32	1930.9	5.13194	79.4178
P10 (S)	7591	-24.298	1006.31	-2.69751	35.9108	17490.6	823.529	105.253	956.038	8231.81	2155.61	5.34553	79.5269
159 (S)	7470	288.184	1789.43	5.9343	43.0813	4213.69	673.936	319.941	630.023	3611.35	1865.15	8.36687	67.7094
159 (S)	7471	166.827	1323.04	4.30031	38.7953	4818.56	609.587	272.447	576.184	3738.41	1732.69	6.24072	70.4776
159 (S)	7472	128.534	1744.85	3.15761	89.9963	4528.8	713.752	341.799	654.295	4129.34	1865.4	8.41267	74.4389
159 (S)	7473	29.9426	1471.49	2.21135	37.176	5060.29	677.895	326.708	632.834	4032.39	1888.77	6.87272	76.6104
159 (S)	7474	133.931	1512.22	3.30348	45.4423	4876.9	624.787	271.81	531.646	3807.01	1771.23	7.03209	74.3946
159 (S)	7475	135.947	1526.88	5.5422	49.6664	3973.12	629.716	288.923	552.584	3646.18	1700.51	7.32188	58.5133
159 (S)	7476	257.26	1423.7	6.01796	45.699	5406.38	623.985	278.178	585.202	3894.82	1796.9	6.78645	74.8111
339 (S)	7477	88.2998	4446.26	7.30662	62.0441	5825.76	930.61	499.572	677.824	2434.45	1852.05	21.0314	44.5849
339 (S)	7478	339.105	4134.43	12.4469	81.5632	8952.67	994.413	427.132	961.141	3450.19	2009.69	21.1154	31.516
339 (S)	7479	187.116	4201.99	9.33925	73.6927	4524.32	855.743	428.738	747.231	1883.32	1803.97	21.0108	33.0247
339 (S)	7480	192.112	4377.23	7.7764	97.6994	5197.77	952.957	400.951	756.195	2730.34	1814.57	19.3217	34.3611
339 (S)	7481	71.5566	5644.43	6.94173	60.5375	4969.55	1294.61	599.343	690.365	3460.83	1748.77	27.6034	63.0674
339 (S)	7482	139.446	5833.76	9.18302	74.599	6174.95	1314.79	643.532	979.426	2992.26	1957.21	28.0522	48.2856
339 (S)	7483	113.185	5957.61	6.77339	58.2112	5244.43	1348.77	678.671	812.885	2760.03	1848.16	30.1946	53.3729
207 (S)	7484	42.7724	14960.5	12.0944	54.554	5345.22	590.633	214.726	465.041	2115.46	1366.09	39.702	24.7655
207 (S)	7485	44.1463	16074.4	11.4423	40.8099	5497.06	631.64	236.661	443.378	2635.16	1632.53	41.45	31.4768
207 (S)	7486	22.4849	9145.31	16.4656	47.891	4551.52	645.977	212.578	521.481	2056.01	1489.14	30.1532	28.69
207 (S)	7487	22.2734	7010.67	22.3082	46.903	5047	810.058	246.819	524.184	2388.5	1628.92	23.9244	32.9671
207 (S)	7488	14.8985	3352.23	20.5784	51.9877	4202.97	783.624	211.993	544.786	2284.8	1598.37	14.4225	34.3026
207 (S)	7489	20.8398	8625.77	19.5618	41.9589	4244.87	623.143	206.149	436.019	2254.75	1513.46	24.1678	33.9593
209 (S)	7490	-34.5016	1955.11	-10.7394	537.422	5391.26	425.011	506.995	653.626	1309.68	1651.6	8.72531	17.3772
209 (S)	7491	8.37526	1667.44	-4.24205	73.4555	4274.67	374.772	1383.12	786.77	752.977	1144.66	7.48551	9.89367
209 (S)	7492	3.32258	1083.81	0.197204	54.8703	5013.33	339.149	656.854	1069.73	1017.22	1375.79	4.80773	10.3222
209 (S)	7493	157.639	1783.69	-2.58145	75.0133	2869	380.484	1057.26	752.258	625.934	999.878	8.06924	10.7733
209 (S)	7494	296.738	1369.61	3.78086	63.6521	2593.6	327.77	1059.27	960.683	518.077	986.62	5.92144	7.46821
209 (S)	7495	807.571	1495.87	5.50763	69.0589	2996.02	407.64	422.216	757.326	1030.03	1339.47	6.58587	9.58447
209 (S)	7496	256.165	3164.82	-5.18249	92.416	2757.9	610.956	1592.03	636.782	1130.67	1657.46	13.941	13.5386
211 (S)	7497	55.1086	1213.84	2.57814	110.813	4003.97	337.233	2574.99	704.375	882.367	1081.92	5.45857	12.9629
211 (S)	7498	310.9	1344.52	4.47099	168.335	5349.46	405.243	866.809	495.3	1552.91	1306.69	6.14677	25.7546
211 (S)	7499	162.053	1263.7	6.03422	111.656	4685.83	352.854	2192.97	692.155	951.135	1210.64	5.82621	17.9008
211 (S)	7500	116.308	1202.1	3.53656	119.237	4558.66	333.531	2173.11	654.575	881.063	1195.24	5.51669	18.6891
211 (S)	7501	45.2439	1123.21	2.18584	102.525	3754.54	326.348	1757.39	718.691	843.735	1125.35	5.07207	13.7675
211 (S)	7502	37.8443	1418.26	2.3544	121.341	4629.25	377.782	2314.14	702.676	945.894	1155.03	6.41509	14.5881
211 (S)	7503	64.8352	1281.09	2.21568	139.818	4309.2	358.49	2395.74	634.842	1033.47	1243.97	5.84881	18.9926
213 (S)	7504	404.57	3222.78	5.66679	46.5293	15569.8	1086.04	111.753	722.263	8621.81	2838.39	12.9725	69.8357
213 (S)	7505	53.5443	6243.7	-2.04472	46.2362	15032	1218.04	170.01	846.282	8478.21	2588.75	22.0997	69.2695
213 (S)	7506	7.99962	5145.52	-4.82182	38.608	14039	1110.32	133.69	804.583	8289.08	2658.59	18.6921	66.5933
213 (S)	7507	112.25	3179.65	-1.78846	41.2236	14186.6	1104.62	106.161	616.355	9127.04	2745.32	13.3499	68.6412
213 (S)	7508	181.925	4460.41	-0.734568	63.7497	12649.4	1060.01	141.572	913.13	8456.3	3072.47	16.1645	69.8144
213 (S)	7509	34.8907	4934.14	-3.31737	42.4598	13485.3	1080.52	128.887	747.251	8276.66	2669.42	19.6022	66.9171
P7 (S)	7510	49.0758	2089.53	27.7193	49.5872	5799.33	658.768	304.361	660.054	2411.67	2402.4	8.43311	45.2046
P7 (S)	7511	30.4156	1741.9	16.8045	44.8039	5472.63	558.588	221.478	646.839	1846.77	2496.17	7.14444	41.1699
P7 (S)	7512	62.2627	1532.63	17.1442	55.7532	5368.21	527.167	227.539	641.596	1740.9	2229.72	6.07762	40.3408
P7 (S)	7513	33.9456	1508.24	15.8516	52.898	5550.05	526.485	217.664	614.124	1818.91	2358.34	6.14841	42.2549
P7 (S)	7514	59.7959	1635.63	18.5434	53.4575	5605.68	547.965	215.124	634.863	1850.11	2411.73	6.61547	41.631
P7 (S)	7515	43.8703	1925.56	18.9426	46.1615	5641.97	598.531	245.114	662.371	1908.1	2541.23	8.07597	42.1499
P21 (S)	7516	38.6721	1788.05	7.28447	78.7269	8508.57	694.575	80.1382	534.297	2603.61	2021.05	6.51416	104.347
P21 (S)	7517	31.6973	1726.68	7.29005	83.7868	11951.6	784.673	95.0708	498.006	3786.34	2861.48	5.44483	124.528
P21 (S)	7518	37.3821	1211.27	7.48585	87.375	14500.6	953.607	78.8866	464.472	3040.3	2461.45	4.08563	137.414
P21 (S)	7519	90.7155	1056.97	8.23393	91.9376	13256.4	877.31	67.2074	393.394	2548.83	2103.78	3.73795	120.958
P21 (S)	7520	65.6334	1737.39	8.46331	89.807	12477.2	815.415	100.919	535.498	3621.4	2791.39	5.55249	127.996
P21 (S)	7521	39.8328	1726.46	8.27655	86.9132	12229.9	834.605	99.863	588.921	3502.74	2786.12	6.21762	125.837
P21 (S)	7522	49.3763	1667.23	8.61974	99.3048	12073.7	872.367	78.2528	400.898	2857.11	2206.38	5.46585	134.207
338 (S)	7523	26.2291	2072.41	3.69113	51.5267	2578.6	917.776	456.137	288.684	2440.37	2214.28	6.86352	36.2777
338 (S)	7524	91.9342	1882.95	1.91217	52.6829	2513.04	842.294	398.465	314.778	2291.05	2010.24	6.56294	33.3879
338 (S)	7525	4.33045	2402.18	4.36954	52.2985	2618.66	1062.53	471.969	267.611	2572.01	2052.61	8.16875	34.4552
338 (S)	7526	6.97726	2542.77	5.60846	63.1385	2916.05	1123.12	519.45	294.795	2880.87	2510.17	8.59391	40.5952
338 (S)	7527	6.96826	2435.23	6.10404	58.8738	3071.66	1104.92	520.166	299.869	3133.05	2435.67	8.11504	43.0448
338 (S)	7528	15.3105	2376.08	5.89521	58.9533	2682.33	1023.62	494.074	308.639	2570.52	2056.52	8.0567	39.5181
338 (S)	7529	13.3809	2158.3	4.61815	44.8177	2345.01	977.626	487.903	306.306	2534.7	2063.48	7.29059	35.4474
167 (S)	7530	15.5968	3504.02	15.2934	55.2493	21330.5	1021.07	512.526	1032.2	4711.37	2483.51	16.7704	118.245
167 (S)	7531	31.3662	2599.73	16.8034	60.8478	20072.9	894.787	417.313	931.284	4843.43	2414.27	12.0726	115.569
167 (S)	7532	80.0736	2890.52	19.6951	79.3935	19466.9	947.409	332.679	1109.14	3611.09	2279.88	13.2466	100.898
167 (S)	7533	63.6149	2438.76	15.1279	66.2979	20768.4	813.353	303.801	874.891	4283.31	2269.94	11.4199	110.569
167 (S)	7534	48.4172	2633.29	14.7731	64.519	21879.3	870.103	307.076	1061.95	3636.3	2337.46	12.4755	99.6733
167 (S)	7535	5.8374	1918.3	19.3734	70.2926	22009	806.043	267.147	788.137	4938.03	2268.6	9.05822	115.976
167 (S)	7536	61.4186	3623.82	13.0539	56.4259	19703.5	1013.53	428.388	1190.8	3234.81	2249.98	16.909	92.6228
CK (S)	7537	22.1995	1869.99	-1.85744	29.3808	825.067	295.359	97.3409	680.406	59.4609	736.718	7.54913	3.23869
CK (S)	7538	62.8644	2951.64	-0.442138	43.6163	702.723	289.021	104.996	576.412	48.8342	631.956	8.61253	4.263
CK (S)	7539	22.6813	2718.63	0.183048	33.2043	736.694	281.691	106.938	607.266	55.6474	690.395	8.88115	4.12973
CK (S)	7540	7.54944	2331.54	-1.31751	30.6254	984.912	326.923	109.009	845.635	55.5965	949.25	8.79414	5.06405
CK (S)	7541	-9.26049	1734.25	-4.1781	25.8865	841.541	283.865	93.1842	696.84	47.521	693.62	7.52519	2.8937
CK (S)	7542	34.6476	1764.71	3.71825	25.1307	909.927	297.823	94.7069	793.485	56.1083	862.911	7.3577	6.68097
CK (S)	7543	20.7119	3134.69	0.664272	26.3489	944.244	318.614	105.8	804.977	60.0281	892.823	9.63797	6.62486
