# Supplementary material for: Fungal symbiont of an ambrosia beetle possesses high nutrient content and suppresses competing fungi with antimicrobial compounds
Source: ISME J. 2025 Nov 20;19(1):wraf258. doi: 10.1093/ismejo/wraf258 (PMC12684719; doi:10.1093/ismejo/wraf258)
Supplement: suppl_wraf258 [file suppl_wraf258.zip › Data_Suppl. Fig.11.xlsx]

## Sheet: Tabelle1
		µg/g		µg/g		µg/g		µg/g		µg/g		µg/g		µg/g		µg/g		µg/g		µg/g
		Gallic acid		Protocatechuic acid		Vanillic acid		catechin		caffeic acid		Syringic acid		Quinic acid		Ferulic acid		Sinapic acid		Coumaric acid
	Sample	Value	Sample	Value	Sample	Value	Sample	Value	Sample	Value	Sample	Value	Sample	Value	Sample	Value	Sample	Value	Sample	Value
	P10	101.048	P10	27.1273	P10	64.0004	P10	40.7505	P10	3.72021	P10	105.684	P10	0	P10	23.7789	P10	2.41045	P10	3.34604
	P10	78.5881	P10	21.0263	P10	32.7239	P10	28.6122	P10	2.24408	P10	77.048	P10	0	P10	15.4994	P10	0.859496	P10	2.23678
	P10	90.6818	P10	23.6951	P10	44.2732	P10	40.4177	P10	3.04432	P10	84.4294	P10	0	P10	19.4791	P10	1.19415	P10	2.06426
	P10	53.0661	P10	22.8784	P10	40.7214	P10	30.8192	P10	14.784	P10	62.5296	P10	0	P10	18.1822	P10	7.96686	P10	16.676
	P10	65.0628	P10	21.7551	P10	34.6147	P10	29.7965	P10	8.68105	P10	66.2419	P10	2.26873	P10	16.6451	P10	6.10188	P10	11.9522
	P10	49.2426	P10	16.9846	P10	32.0386	P10	21.2409	P10	6.97378	P10	53.5785	P10	0	P10	15.6285	P10	4.43484	P10	10.12
	159	7.40725	159	17.3136	159	51.4532	159	5.72414	159	5.87924	159	9.0434	159	18.1072	159	7.48771	159	4.16335	159	8.95599
	159	2.26661	159	2.8218	159	1.97199	159	0	159	2.19506	159	0	159	22.526	159	3.13846	159	2.51236	159	3.9085
	159	0.491625	159	0	159	0	159	0	159	0	159	4.19614	159	15.6006	159	1.36122	159	0.750548	159	1.04165
	159	1.6617	159	2.62332	159	25.4964	159	0	159	0.840678	159	10.9666	159	16.2367	159	0.969793	159	1.34596	159	1.07422
	159	0.616311	159	1.07313	159	0	159	0	159	0	159	0	159	16.516	159	0.938975	159	0	159	1.0867
	159	0.765092	159	0	159	0	159	0	159	0	159	9.35797	159	15.1923	159	1.07783	159	0	159	1.02105
	331	0	331	0	331	69.4125	331	0	331	0	331	46.6736	331	80.1766	331	4.98883	331	0	331	1.57572
	331	0	331	0	331	32.0491	331	13.6074	331	0	331	61.1644	331	72.4119	331	3.52941	331	0	331	3.00389
	331	0	331	0	331	32.2937	331	0	331	0	331	19.8756	331	48.5255	331	1.64777	331	1.95099	331	5.36695
	331	0	331	0	331	26.4411	331	0	331	0	331	15.767	331	64.3549	331	1.34218	331	0.863308	331	3.47525
	331	0	331	0	331	19.8591	331	0	331	0	331	0	331	50.9089	331	0.742737	331	2.70752	331	6.63981
	331	0	331	0	331	21.9823	331	0	331	0	331	18.0572	331	75.5981	331	1.903	331	0	331	3.87479
	209	24.4657	209	19.6732	209	17.6764	209	21.2047	209	23.4282	209	26.7022	209	52.2416	209	16.7525	209	0	209	3.5758
	209	10.259	209	8.35302	209	12.0654	209	8.98916	209	10.1526	209	13.532	209	39.1126	209	8.96557	209	0	209	1.43342
	209	2.62844	209	2.72685	209	0	209	2.3961	209	3.13366	209	5.07043	209	31.6806	209	3.13229	209	0	209	1.11355
	209	4.03342	209	3.97372	209	3.03069	209	3.36173	209	4.47665	209	7.27182	209	54.9683	209	5.06751	209	0	209	1.56272
	209	1.86294	209	2.5581	209	8.37173	209	0	209	2.16778	209	0	209	59.695	209	2.29937	209	0	209	1.73535
	P7	2.69697	P7	2.88629	P7	0	P7	2.68201	P7	0.769766	P7	0	P7	0	P7	2.28698	P7	0	P7	1.86034
	P7	4.89801	P7	3.79829	P7	0	P7	8.1791	P7	0.404512	P7	0	P7	0	P7	1.9887	P7	3.46017	P7	3.07216
	P7	4.09436	P7	3.11337	P7	0	P7	5.04085	P7	0	P7	0	P7	0	P7	1.57666	P7	3.62756	P7	2.62688
	P7	2.39595	P7	2.56513	P7	2.49663	P7	3.77876	P7	0	P7	0	P7	0	P7	1.18942	P7	0	P7	1.75362
	P7	2.51426	P7	2.69994	P7	9.80471	P7	0	P7	0.68861	P7	0	P7	0	P7	2.58624	P7	0	P7	1.81544
	P7	4.34609	P7	3.37052	P7	0	P7	5.74298	P7	1.00331	P7	0	P7	0	P7	2.19118	P7	0	P7	2.05425
	188	0	188	0	188	0	188	0	188	1.29668	188	0	188	0	188	1.96088	188	0	188	2.28594
	188	0	188	0	188	0	188	0	188	0	188	0	188	0	188	0.352159	188	0.776027	188	1.02288
	188	0	188	0	188	0	188	0	188	0	188	0	188	0	188	0.503805	188	0	188	1.05054
	188	0	188	0	188	0	188	0	188	0	188	0	188	0	188	0.338562	188	0	188	3.66908
	188	0	188	0	188	7.0667	188	0	188	0	188	0	188	0	188	0.487655	188	0	188	1.76174
	188	0	188	0	188	0	188	0	188	0	188	0	188	0	188	0.569841	188	0	188	2.45474
	P2	0.422689	P2	4.93551	P2	155.384	P2	0	P2	0	P2	21.5438	P2	44.559	P2	3.9343	P2	1.08383	P2	3.22619
	P2	0	P2	3.88413	P2	139.257	P2	0	P2	0	P2	12.4549	P2	86.6597	P2	4.9111	P2	13.15	P2	23.2533
	P2	1.58312	P2	5.51022	P2	132.729	P2	3.06185	P2	2.39619	P2	15.1273	P2	48.5849	P2	6.81916	P2	5.69199	P2	12.3166
	P2	0.753805	P2	6.01927	P2	151.167	P2	0	P2	1.09374	P2	23.2686	P2	63.1893	P2	25.4293	P2	1.75874	P2	4.36261
	P2	1.58946	P2	6.30039	P2	170.632	P2	0	P2	2.84411	P2	31.1814	P2	64.7273	P2	6.91782	P2	2.61675	P2	6.90484
	P2	0.878257	P2	5.00495	P2	140.092	P2	3.03959	P2	1.56184	P2	15.4255	P2	51.4108	P2	4.02724	P2	0.838998	P2	3.52164
	207	0	207	0	207	0	207	2.30014	207	0	207	0	207	0	207	0.406494	207	0	207	1.73966
	207	0	207	0	207	0	207	0	207	0	207	0	207	0	207	0	207	0	207	1.90406
	207	0	207	0	207	0	207	0	207	0	207	0	207	0	207	1.62372	207	0	207	2.12244
	207	0	207	0	207	0	207	0	207	0.58192	207	0	207	0	207	0.896518	207	0	207	2.1467
	207	0	207	0	207	0	207	0	207	0.381144	207	0	207	0	207	1.565	207	0	207	1.87956
	207	0	207	0	207	0	207	0	207	0.978506	207	0	207	0	207	1.55595	207	0	207	2.06209
	209	0	209	0.605519	209	0	209	0	209	0	209	0	209	57.1918	209	0.394279	209	0	209	1.70301
	211	0	211	1.04396	211	0	211	0	211	0	211	0	211	35.2138	211	0.798911	211	0	211	24.0035
	211	0	211	0.991871	211	0	211	0	211	0	211	0	211	23.9461	211	0.675089	211	0	211	13.4043
	211	0	211	0.858712	211	0	211	0	211	0	211	0	211	31.2262	211	0.630631	211	0	211	16.5768
	211	0	211	2.36912	211	0	211	0	211	0	211	0	211	18.6136	211	0.330565	211	0	211	14.5002
	211	0	211	1.65096	211	0	211	0	211	0	211	0	211	26.3658	211	0.51996	211	0	211	29.6117
	211	0	211	4.22635	211	9.06393	211	0	211	0	211	0	211	27.0139	211	0.494482	211	13.2598	211	34.4824
	213	17.1373	213	0	213	0	213	26.6121	213	0	213	84.5485	213	0	213	27.0848	213	1.38107	213	1.70359
	213	14.0149	213	0	213	0	213	0	213	0	213	79.0992	213	0	213	13.3599	213	0.771248	213	1.23277
	213	2.39795	213	0	213	0	213	0	213	0	213	79.4047	213	0	213	21.9312	213	0.824265	213	0.699903
	213	9.92465	213	0	213	0	213	24.1503	213	0	213	129.541	213	0	213	14.8128	213	0.65332	213	0.5882
	213	50.7392	213	0	213	0	213	30.7052	213	7.77319	213	99.127	213	0	213	28.8131	213	1.12783	213	1.94683
	213	25.4553	213	0	213	0	213	39.4951	213	10.5869	213	131.974	213	0	213	34.4734	213	1.30394	213	1.40722
	338	6.94213	338	1.59764	338	7.65146	338	11.6748	338	0.595376	338	15.2997	338	0	338	62.189	338	1.68425	338	0.988648
	338	4.38931	338	1.28821	338	0	338	8.83292	338	0.602893	338	16.5884	338	0	338	62.03	338	2.20593	338	1.0265
	338	3.83175	338	1.10573	338	9.25764	338	8.41587	338	0.42564	338	12.3625	338	0	338	61.131	338	1.91942	338	1.09918
	338	7.96283	338	5.27899	338	7.29386	338	11.9307	338	0.637921	338	21.6794	338	0	338	74.0206	338	1.425	338	0.81365
	338	6.7262	338	2.37871	338	6.70458	338	10.912	338	0.258334	338	17.6792	338	0	338	62.7123	338	1.67802	338	0.731496
	338	3.38807	338	0.977379	338	0	338	8.99999	338	0.473035	338	15.299	338	0	338	63.7857	338	1.79002	338	0.639918
	P21	0	P21	0	P21	35.4428	P21	3.68153	P21	0	P21	53.6267	P21	0	P21	49.0266	P21	6.75331	P21	0.797813
	P21	0	P21	0	P21	36.7305	P21	5.31134	P21	0	P21	43.7764	P21	0	P21	46.2508	P21	10.1515	P21	1.04811
	P21	0	P21	0	P21	30.0629	P21	4.96877	P21	0	P21	45.1869	P21	0	P21	42.0785	P21	10.2575	P21	0.668651
	P21	0	P21	0	P21	42.4699	P21	3.99389	P21	0	P21	47.2137	P21	0	P21	50.2373	P21	9.60056	P21	0.964845
	P21	9.25152	P21	0	P21	53.492	P21	10.2474	P21	0	P21	54.7332	P21	0	P21	53.3601	P21	20.9865	P21	1.28015
	P21	0	P21	0	P21	42.2377	P21	5.43431	P21	0	P21	49.6003	P21	0	P21	44.3055	P21	19.2286	P21	0.794796
	167	0	167	0	167	0	167	0	167	0	167	0	167	48.4476	167	0.695825	167	0	167	2.66829
	167	0	167	0	167	0	167	0	167	0	167	0	167	27.9317	167	0.350042	167	0	167	1.49781
	167	0	167	0	167	0	167	0	167	0	167	0	167	25.867	167	0.687306	167	0	167	1.62138
	167	0	167	0	167	0	167	0	167	0	167	0	167	27.0859	167	0.888021	167	0	167	1.91863
	167	0	167	0	167	0	167	0	167	0	167	0	167	28.0082	167	0.30147	167	0	167	1.72953
	167	0	167	0	167	0	167	0	167	0	167	0	167	31.8363	167	7.49008	167	0	167	2.13345
	CK-1	96.0833	CK-1	37.4812	CK-1	15.8176	CK-1	79.6678	CK-1	0.8137	CK-1	36.6858	CK-1	8.79303	CK-1	2.25046	CK-1	0.48755	CK-1	1.45618
	CK-2	94.907	CK-2	36.6596	CK-2	18.6948	CK-2	79.1343	CK-2	1.02746	CK-2	38.2772	CK-2	8.85365	CK-2	2.20984	CK-2	0	CK-2	1.59792
	CK-3	124.292	CK-3	46.3263	CK-3	27.0823	CK-3	94.6021	CK-3	1.33354	CK-3	51.6707	CK-3	8.96272	CK-3	3.42876	CK-3	0.786121	CK-3	2.04775
	CK-4	127.611	CK-4	49.0317	CK-4	25.6312	CK-4	92.2094	CK-4	1.18805	CK-4	49.799	CK-4	9.48095	CK-4	3.28533	CK-4	0.725116	CK-4	1.95495
	CK-5	112.344	CK-5	43.7031	CK-5	21.531	CK-5	90.2874	CK-5	1.26935	CK-5	39.3557	CK-5	10.2244	CK-5	2.63372	CK-5	0.782873	CK-5	1.64487
	CK-6	99.3525	CK-6	38.2724	CK-6	14.9478	CK-6	82.8086	CK-6	0.90226	CK-6	35.3052	CK-6	8.64681	CK-6	2.37782	CK-6	0.6	CK-6	1.60621
