# Supplementary material for: Fungal symbiont of an ambrosia beetle possesses high nutrient content and suppresses competing fungi with antimicrobial compounds
Source: ISME J. 2025 Nov 20;19(1):wraf258. doi: 10.1093/ismejo/wraf258 (PMC12684719; doi:10.1093/ismejo/wraf258)
Supplement: suppl_wraf258 [file suppl_wraf258.zip › Data_Suppl. Fig.12.xlsx]

## Sheet: Sheet1
		(µg/g)	(µg/g)	(µg/g)	(µg/g)	(µg/g)	(µg/g)	(µg/g)
Sample_ID	Treatment	vanillic acid	protocatechuic acid	gallic-acid	caffeic acid	ferulic acid	Syringic-Acid	catechin
P10-Day7	Medium	47.5047	34.9081	148.905	6.94608	48.0868	103.395	137.473
P10-Day7	Medium	51.5341	31.6935	134.007	5.87227	42.3831	101.364	117.038
P10-Day7	Medium	39.9775	27.4724	106.389	5.60131	51.0047	82.437	111.488
P10-Day7	Medium	39.2656	26.0006	104.287	4.94545	37.2392	73.1166	105.447
P10-Day7	Medium	59.4755	39.4097	168.137	7.92337	55.241	134.356	143.721
P10-Day7	Medium	65.0809	39.7727	166.555	7.53328	54.3624	132.861	148.301
P10-Day10	Medium	37.2748	24.9304	95.0836	5.75478	58.3191	76.467	105.969
P10-Day10	Medium	49.6028	33.6998	135.263	7.43745	71.6266	122	111.805
P10-Day10	Medium	48.0482	28.3957	108.696	6.36521	68.411	93.7667	112.186
P10-Day10	Medium	43.6735	29.3525	105.637	6.35182	63.1787	91.6549	106.458
P10-Day10	Medium	41.2892	27.5556	105.216	6.10213	57.969	86.255	102.771
P10-Day10	Medium	40.4922	27.7434	97.0741	6.20164	64.7409	82.5331	95.7095
P10-Day12	Medium	48.7542	32.9391	107.14	7.17652	68.9109	102.384	101.736
P10-Day12	Medium	66.6447	41.3516	154.065	8.50806	69.3893	140.959	119.26
P10-Day12	Medium	50.2163	30.8661	103.881	6.46001	69.299	95.6729	106.745
P10-Day12	Medium	52.9343	31.9221	114.856	6.84865	65.7603	113.947	105.783
P10-Day12	Medium	60.4099	35.9654	128.124	6.94144	77.9536	129.809	104.133
P10-Day12	Medium	60.9085	41.5129	125.853	7.77404	84.8128	133.072	117.903
P10-Day14	Medium	47.9562	35.2352	95.9677	6.31568	70.0904	111.732	97.7264
P10-Day14	Medium	43.24	30.1075	105.22	6.0897	58.5708	100.987	100.106
P10-Day14	Medium	48.0542	35.2991	111.821	6.62189	66.2897	115.837	93.2332
P10-Day14	Medium	59.8115	39.5098	120.123	7.71298	65.5445	128.793	108.689
P10-Day14	Medium	42.1178	28.1174	83.3437	5.51434	71.8995	82.7805	88.4073
P10-Day14	Medium	41.2248	26.9746	94.5368	6.00371	52.056	89.4038	93.3004
P10-Day17	Medium	52.8989	38.3569	67.1564	5.23548	56.3325	100.12	75.5178
P10-Day17	Medium	58.9903	36.9204	42.8127	4.60434	59.6714	94.7425	70.7066
P10-Day17	Medium	49.5881	32.7244	67.2262	5.24846	52.8266	74.5619	69.145
P10-Day17	Medium	48.2928	30.2262	55.5444	4.60132	49.7523	67.7491	65.1557
P10-Day17	Medium	49.038	30.3997	53.672	4.33704	50.1198	77.1669	66.1721
P10-Day17	Medium	48.0421	33.4314	59.1725	4.7097	54.4118	74.9815	68.3344
P10-Day21	Medium	38.1974	33.8952	65.5228	4.78363	39.6458	87.977	65.9382
P10-Day21	Medium	45.1184	35.1618	62.1764	5.14104	51.6273	93.3968	70.5113
P10-Day21	Medium	45.5359	39.2699	76.686	5.69296	57.8146	110.624	73.8627
P10-Day21	Medium	63.149	46.7961	40.8208	4.7631	56.5452	126.285	64.6284
P10-Day21	Medium	57.4772	45.7444	85.4951	6.59738	57.969	123.393	74.9059
P10-Day21	Medium	53.2488	36.5717	77.5094	5.36947	52.8157	90.8414	72.2984
P10-Day28	Medium	63.5839	41.9503	78.3832	5.81912	48.7663	113.634	69.9004
P10-Day28	Medium	62.2372	44.3363	74.8162	5.94219	63.1259	116.964	68.0051
P10-Day28	Medium	51.8377	40.8514	76.2577	5.58132	49.248	112.396	70.2705
P10-Day28	Medium	46.1518	33.2799	47.2534	4.05457	41.1788	88.2156	61.9509
P10-Day28	Medium	38.3564	28.7309	38.7861	3.62482	42.4923	77.4509	61.1134
P10-Day28	Medium	58.9763	44.6599	40.0625	4.42546	59.4634	119.895	61.6768
Control	Medium	18.3624	34.2106	89.0871	1.17385	2.98297	35.3505	87.2876
Control	Medium	16.4181	32.6292	84.721	1.11654	2.98524	32.5551	81.7906
Control	Medium	26.4092	45.7575	122.839	1.32715	3.75487	47.8962	87.1871
Control	Medium	18.705	33.9994	86.4972	0.985743	2.92959	35.7188	74.8236
Control	Medium	16.2899	32.012	81.1608	1.03406	2.82967	32.8454	74.8054
Control	Medium	23.5928	42.1703	108.836	1.18865	3.09775	41.6719	82.7981
