# Supplementary material for: Fungal symbiont of an ambrosia beetle possesses high nutrient content and suppresses competing fungi with antimicrobial compounds
Source: ISME J. 2025 Nov 20;19(1):wraf258. doi: 10.1093/ismejo/wraf258 (PMC12684719; doi:10.1093/ismejo/wraf258)
Supplement: suppl_wraf258 [file suppl_wraf258.zip › Data_Suppl. Fig.13.xlsx]

## Sheet: P10
	(µg/g)	(µg/g)	(µg/g)	(µg/g)	(µg/g)	(µg/g)	(µg/g)
Sample_ID	vanillic acid	protocatechuic acid	gallic-acid	caffeic acid	ferulic acid	Syringic-Acid	catechin
P10-Day7	47.5047	34.9081	148.905	6.94608	48.0868	103.395	137.473
P10-Day7	51.5341	31.6935	134.007	5.87227	42.3831	101.364	117.038
P10-Day7	39.9775	27.4724	106.389	5.60131	51.0047	82.437	111.488
P10-Day7	39.2656	26.0006	104.287	4.94545	37.2392	73.1166	105.447
P10-Day7	59.4755	39.4097	168.137	7.92337	55.241	134.356	143.721
P10-Day7	65.0809	39.7727	166.555	7.53328	54.3624	132.861	148.301
P10-Day10	37.2748	24.9304	95.0836	5.75478	58.3191	76.467	105.969
P10-Day10	49.6028	33.6998	135.263	7.43745	71.6266	122	111.805
P10-Day10	48.0482	28.3957	108.696	6.36521	68.411	93.7667	112.186
P10-Day10	43.6735	29.3525	105.637	6.35182	63.1787	91.6549	106.458
P10-Day10	41.2892	27.5556	105.216	6.10213	57.969	86.255	102.771
P10-Day10	40.4922	27.7434	97.0741	6.20164	64.7409	82.5331	95.7095
P10-Day12	48.7542	32.9391	107.14	7.17652	68.9109	102.384	101.736
P10-Day12	66.6447	41.3516	154.065	8.50806	69.3893	140.959	119.26
P10-Day12	50.2163	30.8661	103.881	6.46001	69.299	95.6729	106.745
P10-Day12	52.9343	31.9221	114.856	6.84865	65.7603	113.947	105.783
P10-Day12	60.4099	35.9654	128.124	6.94144	77.9536	129.809	104.133
P10-Day12	60.9085	41.5129	125.853	7.77404	84.8128	133.072	117.903
P10-Day14	47.9562	35.2352	95.9677	6.31568	70.0904	111.732	97.7264
P10-Day14	43.24	30.1075	105.22	6.0897	58.5708	100.987	100.106
P10-Day14	48.0542	35.2991	111.821	6.62189	66.2897	115.837	93.2332
P10-Day14	59.8115	39.5098	120.123	7.71298	65.5445	128.793	108.689
P10-Day14	42.1178	28.1174	83.3437	5.51434	71.8995	82.7805	88.4073
P10-Day14	41.2248	26.9746	94.5368	6.00371	52.056	89.4038	93.3004
P10-Day17	52.8989	38.3569	67.1564	5.23548	56.3325	100.12	75.5178
P10-Day17	58.9903	36.9204	42.8127	4.60434	59.6714	94.7425	70.7066
P10-Day17	49.5881	32.7244	67.2262	5.24846	52.8266	74.5619	69.145
P10-Day17	48.2928	30.2262	55.5444	4.60132	49.7523	67.7491	65.1557
P10-Day17	49.038	30.3997	53.672	4.33704	50.1198	77.1669	66.1721
P10-Day17	48.0421	33.4314	59.1725	4.7097	54.4118	74.9815	68.3344
P10-Day21	38.1974	33.8952	65.5228	4.78363	39.6458	87.977	65.9382
P10-Day21	45.1184	35.1618	62.1764	5.14104	51.6273	93.3968	70.5113
P10-Day21	45.5359	39.2699	76.686	5.69296	57.8146	110.624	73.8627
P10-Day21	63.149	46.7961	40.8208	4.7631	56.5452	126.285	64.6284
P10-Day21	57.4772	45.7444	85.4951	6.59738	57.969	123.393	74.9059
P10-Day21	53.2488	36.5717	77.5094	5.36947	52.8157	90.8414	72.2984
P10-Day28	63.5839	41.9503	78.3832	5.81912	48.7663	113.634	69.9004
P10-Day28	62.2372	44.3363	74.8162	5.94219	63.1259	116.964	68.0051
P10-Day28	51.8377	40.8514	76.2577	5.58132	49.248	112.396	70.2705
P10-Day28	46.1518	33.2799	47.2534	4.05457	41.1788	88.2156	61.9509
P10-Day28	38.3564	28.7309	38.7861	3.62482	42.4923	77.4509	61.1134
P10-Day28	58.9763	44.6599	40.0625	4.42546	59.4634	119.895	61.6768
Control	18.3624	34.2106	89.0871	1.17385	2.98297	35.3505	87.2876
Control	16.4181	32.6292	84.721	1.11654	2.98524	32.5551	81.7906
Control	26.4092	45.7575	122.839	1.32715	3.75487	47.8962	87.1871
Control	18.705	33.9994	86.4972	0.985743	2.92959	35.7188	74.8236
Control	16.2899	32.012	81.1608	1.03406	2.82967	32.8454	74.8054
Control	23.5928	42.1703	108.836	1.18865	3.09775	41.6719	82.7981

## Sheet: P159
	(µg/g)	(µg/g)	(µg/g)	(µg/g)	(µg/g)	(µg/g)	(µg/g)
Sample_ID	vanillic acid	protocatechuic acid	gallic-acid	caffeic acid	ferulic acid	Syringic-Acid	catechin
P159-Day7	0	2.53507	1.83858	0.522201	0.452646	10.2139	1.53534
P159-Day7	0	2.97582	2.33462	0.379979	0.42479	15.1201	1.67705
P159-Day7	0	2.52721	1.72516	0.294838	0.302649	10.818	1.16676
P159-Day7	0	2.58344	1.24459	0.321285	0.305399	8.02262	2.3476
P159-Day7	0	3.56135	2.39316	0.48709	0.537853	19.5772	1.7353
P159-Day7	0	2.57425	1.32665	0.303813	0.490681	11.6037	3.18131
P159-Day10	0	3.45315	1.28139	0.646478	0.705563	13.5866	1.48411
P159-Day10	0	2.76475	0.876792	0.332193	0.540173	18.0286	0.779887
P159-Day10	0	3.21791	0.481419	0.477941	0.661532	35.0338	0.896028
P159-Day10	0	3.71797	1.01134	0.277738	0.432775	26.5367	1.41765
P159-Day10	0	3.3437	0.630292	0.23776	0.552443	25.22	0.827802
P159-Day10	2.93798	3.12602	1.07394	0.284667	0.417728	18.141	0.808607
P159-Day12	0	3.20889	1.08561	0.321907	0.539899	23.2663	1.43472
P159-Day12	0	2.36776	0.800907	0.176225	0.353732	15.9122	1.10844
P159-Day12	0	2.81648	1.07056	0.272957	0.636176	17.7603	0.742676
P159-Day12	0	2.68863	1.07231	0.137152	0.641868	17.2131	1.0809
P159-Day12	2.62213	3.40338	1.06423	0.229202	0.41616	23.2287	1.23936
P159-Day12	0	3.11794	0.582486	0.176588	0.312377	16.1005	0.775558
P159-Day14	0	2.18933	0.454689	0.0785586	0.310149	20.2333	0.368476
P159-Day14	0	2.70723	0.45827	0.111712	0.288677	23.8522	0.482946
P159-Day14	0	3.44256	0.684529	0.12438	0.403059	27.6415	0.668613
P159-Day14	0	2.52551	0.581047	0.128591	0.294692	19.3313	0.647915
P159-Day14	0	2.26984	0.536795	0.124391	0.220373	9.51655	0.503521
P159-Day14	0	2.35202	0.433284	0.176946	0.434643	29.0768	0.414623
P159-Day17	2.1656	2.90993	0.519867	0.107067	0.287799	12.8617	0.722353
P159-Day17	0	2.88648	0.276587	0.11953	0.32567	31.4789	0
P159-Day17	0	3.1362	0.619104	0.405853	0.744259	18.1166	0.550459
P159-Day17	0	2.04791	0.551357	0.0957407	0.288878	10.4184	0.406651
P159-Day17	0	3.05413	0.317614	0.070206	0.222024	19.6722	0.495614
P159-Day17	0	1.9586	0.340703	0.0674097	0.212763	12.389	0
P159-Day21	0	2.00717	0.412167	0.0851696	0.271018	17.4012	0.377755
P159-Day21	0	1.97734	0.403463	0.105969	0.207238	9.72628	0
P159-Day21	0	1.81544	0.356483	0.185737	0.377285	19.4803	0
P159-Day21	0	1.82699	0.283916	0.184694	0.259092	15.7278	0.259163
P159-Day21	0	2.15167	0.56316	0.10412	0.362802	9.61522	0.393096
P159-Day21	0	1.77376	0.498259	0.0834815	0.379457	3.91032	0.602358
P159-Day28	0	2.04425	0.291467	0.167349	0.374939	30.5683	0
P159-Day28	0	1.18163	0.682477	0.0547573	0.159541	10.6823	0
P159-Day28	0	1.33308	0.391262	0.0828696	0.244909	12.8012	0
P159-Day28	0	1.1625	0.346677	0.0480577	0.233782	5.59167	0.304732
P159-Day28	0	1.61184	0.263277	0.0565664	0.135629	10.192	0
P159-Day28	0	1.79732	0.527673	0.0541884	0.200284	6.42973	0.89032

## Sheet: P209
	(µg/g)	(µg/g)	(µg/g)	(µg/g)	(µg/g)	(µg/g)	(µg/g)
Sample_ID	protocatechuic acid	gallic-acid	caffeic acid	ferulic acid	Syringic-Acid	Vanillic acid	catechin
P209-Day7	4.77507	2.74404	0.439312	0.563095	0.563095	2.83436	20.5691
P209-Day7	1.3248	0.447491	0.221898	0.284356	0.284356	0	7.12359
P209-Day7	2.85187	0.889838	0.202264	0.227429	0.227429	1.79926	17.8238
P209-Day7	5.52193	2.13147	0.255277	0.504346	0.504346	3.30394	19.1537
P209-Day7	1.24038	0.294824	0.116135	0.144617	0.144617	0.599703	4.20938
P209-Day7	1.36109	0.516883	0.176012	0.216488	0.216488	0	7.09335
P209-Day10	1.0486	0.360776	0.375836	0.397479	0.397479	0	0.834713
P209-Day10	0.801414	0.899487	0.178177	0.194281	0.194281	0	0.401171
P209-Day10	0.922845	0.306139	0.34252	0.35366	0.35366	0	0.348281
P209-Day10	1.2542	0.300141	0.504794	0.67364	0.67364	0	0
P209-Day10	1.00471	0.36558	0.339798	0.756273	0.756273	0	0
P209-Day10	0.809269	0.213827	0.208063	0.319855	0.319855	0	0.395877
P209-Day12	0.738258	0.252142	0.142988	0.172198	0.172198	0	0
P209-Day12	0.810285	0.297469	0.26657	0.255171	0.255171	0	0.294378
P209-Day12	0.877253	0.209694	0.177782	0.230715	0.230715	0	0
P209-Day12	0.832867	0.371762	0.182799	0.320238	0.320238	0	0
P209-Day12	0.649952	0.209298	0.101322	0.132583	0.132583	0	0
P209-Day12	0.786671	0.293257	0.168306	0.181788	0.181788	0	0
P209-Day14	0.570578	0.177811	0.0668953	0.122062	0.122062	0	0
P209-Day14	0.65458	0.370099	0.0404296	0.116888	0.116888	0	0
P209-Day14	0.805844	0.263728	0.113314	0.219401	0.219401	0	0
P209-Day14	0.675223	0.169793	0.0441243	0.149645	0.149645	0	0
P209-Day14	0.599523	0.136418	0.0662375	0.124284	0.124284	0	0
P209-Day14	0.893622	0.231844	0.22617	0.308562	0.308562	0	0
P209-Day17	0.746179	0.180175	0.0626562	0.146048	0.146048	0	0
P209-Day17	0.618012	0.284303	0.13178	0.14253	0.14253	0	0
P209-Day17	0.702649	0.205924	0.127767	0.271843	0.271843	0	0
P209-Day17	0.591399	0.264451	0.0745802	0.133674	0.133674	0	0
P209-Day17	0.650284	0.20253	0.0823579	0.198119	0.198119	0	0
P209-Day17	0	0	0	0	0	0	0
P209-Day21	0.702739	0.221928	0.0424227	0.141616	0.141616	0	0
P209-Day21	0.711934	0.263646	0.0647924	0.14951	0.14951	0	0
P209-Day21	0.656633	0	0.0954467	0.177069	0.177069	0	0
P209-Day21	0.601155	0.15177	0.0854677	0	0	0	0
P209-Day21	0.71309	0.200963	0.0370748	0.0965306	0.0965306	0	0
P209-Day21	0	0	0	0	0	0	0
P209-Day28	0	0.280398	0.0682849	0.102048	0.102048	0	0
P209-Day28	0.383528	0.129941	0.0387333	0	0	1.9518	0
P209-Day28	0	0.178308	0.048218	0	0	0	0
P209-Day28	0.481042	0.151385	0.0473119	0.0857849	0.0857849	0	0
P209-Day28	0	0.230251	0.0267687	0.146288	0.146288	0	0

## Sheet: P331
	(µg/g)	(µg/g)	(µg/g)	(µg/g)	(µg/g)	(µg/g)	(µg/g)
Sample_ID	protocatechuic acid	gallic-acid	caffeic acid	ferulic acid	Syringic-Acid	Vanillic acid	catechin
P331-Day7	5.01477	2.17397	2.20981	2.20483	7.39364	16.2784	14.4725
P331-Day7	8.7359	1.89988	1.86446	2.49556	22.1587	45.5587	10.0739
P331-Day7	3.04653	0.531904	0.412629	0.617239	4.47461	19.5011	12.368
P331-Day7	3.07138	0.592284	0.35308	0.605865	4.35344	13.6512	11.9067
P331-Day7	3.34529	0.507344	0.203566	0.759727	6.58557	16.2949	21.5222
P331-Day7	3.8575	1.07476	0.827242	1.11939	5.71829	18.5959	11.1515
P331-Day10	3.5015	1.13238	0.615253	1.10037	11.4356	13.5089	5.4554
P331-Day10	3.76863	0.986117	0.760239	1.12572	10.9457	15.5163	4.86263
P331-Day10	3.99801	0.797637	0.567548	1.23973	13.8964	16.533	7.80188
P331-Day10	3.71893	0.312273	0	0.911078	15.8789	19.5338	7.30217
P331-Day10	3.53849	0.779942	0.429245	1.05011	13.0781	11.278	5.24973
P331-Day10	4.22256	0.64039	0.181778	0.991864	11.0353	15.9709	7.13657
P331-Day12	5.16722	0.730845	0.207672	1.54205	17.435	21.7033	9.59329
P331-Day12	4.81239	0.431025	0.344002	1.30688	21.8013	16.9424	0
P331-Day12	3.20757	0.760568	0.242372	0.9566	14.5913	8.0275	15.6965
P331-Day12	2.81364	0.326717	0.0780074	0.758536	9.70787	13.7153	6.21319
P331-Day12	3.90208	0.708069	0.232765	1.68752	30.2003	13.4414	29.1461
P331-Day12	3.63438	0.614069	0.327775	1.1335	14.0562	13.4968	7.25825
P331-Day14	2.67368	0.455219	0.0490556	0.531404	11.5131	0	7.6981
P331-Day14	4.34914	0.630847	0.311966	1.01026	16.0504	10.7407	3.63352
P331-Day14	5.27499	0.533651	0.454414	1.68379	23.1123	27.2805	3.14218
P331-Day14	2.97381	0.621093	0.114192	0.886316	14.4689	14.7382	5.4522
P331-Day14	3.95801	0.497178	0	0.899937	14.0761	13.5356	8.5997
P331-Day14	3.68322	0.318636	0.179965	0.797685	15.8274	11.2109	6.21347
P331-Day17	2.09338	0.770877	0.0517227	0.332069	11.6438	0	8.36103
P331-Day17	4.09585	0.509017	0.0774944	0.851908	18.7453	10.9149	2.13622
P331-Day17	3.49103	0.511925	0.291171	0.751086	18.961	8.94328	3.83141
P331-Day17	3.00046	0.232907	0.0890133	0.628897	14.0853	0	4.25152
P331-Day17	4.26637	0.47896	0.140821	0.857969	26.0595	12.5228	11.3329
P331-Day17	3.13959	0.303405	0.117702	0	17.4294	9.20076	0
P331-Day21	2.92644	1.51521	0.0792674	0	19.7086	0	3.24288
P331-Day21	2.08123	0.545052	0.0778199	0	11.1832	0	0
P331-Day21	3.22514	2.14386	0.171776	0	28.5392	7.91513	2.38238
P331-Day21	2.65744	1.80996	0.0899657	0.427166	19.6101	0	2.48216
P331-Day21	4.74458	1.14667	0.307936	0.696155	27.8055	0	0
P331-Day21	4.66	2.82531	0.821609	1.29783	24.196	0	0
P331-Day28	2.84921	2.3342	0.14733	0.72389	23.6063	0	0
P331-Day28	2.62743	1.13441	0.29997	0.822378	19.4096	0	0
P331-Day28	3.62487	2.21966	0.186203	0.756363	35.1268	0	1.86188
P331-Day28	2.3947	0.583709	0.108925	0.53519	16.6717	0	1.42828
P331-Day28	3.41739	4.12927	0.322596	1.00004	36.5141	0	0
P331-Day28	3.32888	3.0114	0.127802	0.593633	31.2679	0	2.90591

## Sheet: P7
(µg/g)	(µg/g)	(µg/g)	(µg/g)	(µg/g)	(µg/g)	(µg/g)
Sample_ID	protocatechuic acid	gallic-acid	caffeic acid	ferulic acid	Syringic-Acid	Vanillic acid	catechin
P7-Day7	0.695058	0.507979	0.330647	0.284997	0	0	14.0261
P7-Day7	0.574601	0.42062	0.242711	0.211119	0	0	7.41641
P7-Day7	0.709398	0.581326	0.36734	0.302264	0	0	1.77219
P7-Day7	0.680543	0.350176	0.190731	0.210109	0	0	7.50516
P7-Day7	0.602927	0.466565	0.259731	0.253275	0	0	2.64588
P7-Day7	0.469585	0.289384	0.122101	0.117079	0	0	3.03327
P7-Day10	1.32432	1.10749	1.11383	1.20274	0	0	1.61958
P7-Day10	0.812734	0.855566	0.376263	0.438888	0	0	0.66493
P7-Day10	0.624971	0.693832	0.363643	0.339265	0	0	1.20967
P7-Day10	0.837859	0.377273	0.306086	0.4972	0	2.76839	1.0892
P7-Day10	0.881781	0.384507	0.371635	0.432135	0	0	1.28144
P7-Day10	1.18545	0.683859	0.611342	0.69016	0	0	1.42684
P7-Day12	0.882764	0.497936	0.500091	0.521347	0	0	1.07374
P7-Day12	0.834223	0.518165	0.201655	0.75897	2.27342	0	1.57477
P7-Day12	1.5839	1.01229	1.01271	1.12662	0	0	1.30044
P7-Day12	1.56855	1.00506	0.982912	0.904097	0	0	1.6093
P7-Day12	0.761164	0.378421	0.178066	0.405795	0	0	1.12756
P7-Day12	0.892824	0.827131	0.68065	0.990226	0	8.1004	1.52876
P7-Day14	0.717119	0.289803	0.202091	0.255837	0	0	0
P7-Day14	0.599741	0.238278	0.214851	0.259054	0	0	0.487819
P7-Day14	0.727329	0.507565	0.247543	0.487743	1.53709	0	1.66593
P7-Day14	0.901287	0.607559	0.507202	0.914887	3.03468	4.20968	0.881153
P7-Day14	0.745606	0.36572	0.290789	0.444746	0	0	0
P7-Day14	0.527052	0.275621	0.133148	0.359612	1.60952	0	1.46083
P7-Day17	0.746263	0.400767	0.293978	0.807156	2.63311	3.80747	0.664551
P7-Day17	0.780322	0.457634	0.491089	0.797733	0	0	0.70326
P7-Day17	1.46366	0.965269	0.973108	1.89516	3.12656	6.6741	1.47301
P7-Day17	2.16036	1.63829	1.72862	2.05471	4.34169	5.34029	1.9739
P7-Day17	0.64742	4.04207	0.13088	0.388908	0	3.64507	0.570579
P7-Day17	0.648062	13.6587	0.248889	0.531704	2.22468	3.08606	0.933706
P7-Day21	0.578512	7.13127	0.0906974	0.276994	0	3.00675	0.505777
P7-Day21	0.471691	2.50382	0.148011	0.375864	3.09009	0	0.707632
P7-Day21	0.826716	1.28047	0.159716	0.854607	2.99671	4.43307	0.692477
P7-Day21	0.514002	7.028	0.0917758	0.324392	2.70931	0	1.0697
P7-Day21	0.603055	1.14747	0.161847	0.274162	0	0	0
P7-Day21	0.714295	1.43336	0.190188	0.53612	0	4.03554	0
P7-Day28	0	1.72559	0.263678	0.347662	0	4.70023	0.82961
P7-Day28	0.881525	0.985054	0.395219	0.916771	4.72621	4.88875	0
P7-Day28	0.616933	0.484548	0.174339	0.459134	2.23059	4.58132	0
P7-Day28	0.511519	0.249788	0.134353	0.135954	0	0	0
P7-Day28	0.597426	0.228266	0.205763	0.179053	0	2.99126	0
P7-Day28	0.586942	0.484287	0.196801	0.291644	3.98256	2.48539	0
