# Supplementary material for: Fungal symbiont of an ambrosia beetle possesses high nutrient content and suppresses competing fungi with antimicrobial compounds
Source: ISME J. 2025 Nov 20;19(1):wraf258. doi: 10.1093/ismejo/wraf258 (PMC12684719; doi:10.1093/ismejo/wraf258)
Supplement: suppl_wraf258 [file suppl_wraf258.zip › Data_Suppl. Fig.14.xlsx]

## Sheet: Tabelle1
		Biomass	µg/g			Medium	µg/g
	Phenolic compound	Sample	Value		Phenolic compound	Sample	Value
	Caffeic acid	P159	0.0785714		Caffeic acid	P159	0.431818
	Caffeic acid	P159	0		Caffeic acid	P159	0.0380952
	Caffeic acid	P159	0		Caffeic acid	P159	0
	Caffeic acid	P159	0		Caffeic acid	P159	0.0565217
	Caffeic acid	P159	0.196		Caffeic acid	P159	28.5654
	Caffeic acid	P159	0.0441176		Caffeic acid	P159	0
	Caffeic acid	P148	0		Caffeic acid	P148	52.975
	Caffeic acid	P148	1.05		Caffeic acid	P148	15.9359
	Caffeic acid	P148	0		Caffeic acid	P148	33.7455
	Caffeic acid	P148	1.55		Caffeic acid	P148	9.592
	Caffeic acid	P148	0		Caffeic acid	P148	3.37742
	Caffeic acid	P148	2.8		Caffeic acid	P148	47.0577
	Caffeic acid	P7	1.14286		Caffeic acid	P7	0.888889
	Caffeic acid	P7	2.42273		Caffeic acid	P7	0.62963
	Caffeic acid	P7	1.03214		Caffeic acid	P7	0.9125
	Caffeic acid	P7	0.742308		Caffeic acid	P7	1.51481
	Caffeic acid	P7	1.008		Caffeic acid	P7	0.322222
	Caffeic acid	P7	0.131818		Caffeic acid	P7	1.08462
	Caffeic acid	P331	0.0615385		Caffeic acid	P331	0.572
	Caffeic acid	P331	0.438889		Caffeic acid	P331	0.631818
	Caffeic acid	P331	0.490909		Caffeic acid	P331	3.65926
	Caffeic acid	P331	0.408696		Caffeic acid	P331	0.824138
	Caffeic acid	P331	0.37619		Caffeic acid	P331	0.370833
	Caffeic acid	P331	0.477273		Caffeic acid	P331	0.681481
	Caffeic acid	P10	11.0308		Caffeic acid	P10	340.868
	Caffeic acid	P10	1.85		Caffeic acid	P10	329.512
	Caffeic acid	P10	2.65556		Caffeic acid	P10	312.588
	Caffeic acid	P10	2.625		Caffeic acid	P10	332.843
	Caffeic acid	P10	12.425		Caffeic acid	P10	309.959
	Caffeic acid	P10	13.4947		Caffeic acid	P10	302.522
	Caffeic acid	Control_Medium	381.878		Caffeic acid	Control_Medium	381.878
	Caffeic acid	Control_Medium	363.25		Caffeic acid	Control_Medium	363.25
	Caffeic acid	Control_Medium	329.83		Caffeic acid	Control_Medium	329.83
	Caffeic acid	Control_Medium	358.958		Caffeic acid	Control_Medium	358.958
	Caffeic acid	Control_Medium	383.894		Caffeic acid	Control_Medium	383.894
	Caffeic acid	Control_Medium	402.24		Caffeic acid	Control_Medium	402.24
	Ferulic acid	P159	2.10952		Ferulic acid	P159	1.35
	Ferulic acid	P159	1.99697		Ferulic acid	P159	1.64762
	Ferulic acid	P159	2.32174		Ferulic acid	P159	1.04091
	Ferulic acid	P159	1.42258		Ferulic acid	P159	1.13043
	Ferulic acid	P159	2.468		Ferulic acid	P159	0.9
	Ferulic acid	P159	1.59706		Ferulic acid	P159	1.05833
	Ferulic acid	P148	28.6		Ferulic acid	P148	1701.27
	Ferulic acid	P148	27.05		Ferulic acid	P148	888.454
	Ferulic acid	P148	20.1		Ferulic acid	P148	1178.9
	Ferulic acid	P148	25.7		Ferulic acid	P148	979.188
	Ferulic acid	P148	8.7		Ferulic acid	P148	409.913
	Ferulic acid	P148	17.85		Ferulic acid	P148	1280.18
	Ferulic acid	P7	1.675		Ferulic acid	P7	4.65
	Ferulic acid	P7	3.51364		Ferulic acid	P7	1.04444
	Ferulic acid	P7	1.51786		Ferulic acid	P7	2.95
	Ferulic acid	P7	1.83462		Ferulic acid	P7	2.53333
	Ferulic acid	P7	2.288		Ferulic acid	P7	0.7
	Ferulic acid	P7	2.20909		Ferulic acid	P7	4.65769
	Ferulic acid	P331	0.126923		Ferulic acid	P331	0.972
	Ferulic acid	P331	0.161111		Ferulic acid	P331	0.281818
	Ferulic acid	P331	0.127273		Ferulic acid	P331	0.52963
	Ferulic acid	P331	0.0913043		Ferulic acid	P331	1.26207
	Ferulic acid	P331	0.0952381		Ferulic acid	P331	0.366667
	Ferulic acid	P331	0.127273		Ferulic acid	P331	1.18519
	Ferulic acid	P10	1.87692		Ferulic acid	P10	960.554
	Ferulic acid	P10	0.35		Ferulic acid	P10	139.039
	Ferulic acid	P10	0.155556		Ferulic acid	P10	309.342
	Ferulic acid	P10	0.333333		Ferulic acid	P10	10.7107
	Ferulic acid	P10	0.74375		Ferulic acid	P10	33.0812
	Ferulic acid	P10	1.05263		Ferulic acid	P10	31.6344
	Ferulic acid	Control_Medium	2392.14		Ferulic acid	Control_Medium	2392.14
	Ferulic acid	Control_Medium	2297.09		Ferulic acid	Control_Medium	2297.09
	Ferulic acid	Control_Medium	1997.3		Ferulic acid	Control_Medium	1997.3
	Ferulic acid	Control_Medium	2219.4		Ferulic acid	Control_Medium	2219.4
	Ferulic acid	Control_Medium	2268.18		Ferulic acid	Control_Medium	2268.18
	Ferulic acid	Control_Medium	2581		Ferulic acid	Control_Medium	2581
	Protocatechuic acid	P159	6.81429		Protocatechuic acid	P159	12.9409
	Protocatechuic acid	P159	145.161		Protocatechuic acid	P159	7.10476
	Protocatechuic acid	P159	4.96087		Protocatechuic acid	P159	4.72273
	Protocatechuic acid	P159	5.19355		Protocatechuic acid	P159	5.46087
	Protocatechuic acid	P159	8.224		Protocatechuic acid	P159	12.1423
	Protocatechuic acid	P159	2.81176		Protocatechuic acid	P159	5.3125
	Protocatechuic acid	P148	40.6		Protocatechuic acid	P148	1253.55
	Protocatechuic acid	P148	120.05		Protocatechuic acid	P148	636.805
	Protocatechuic acid	P148	27.5		Protocatechuic acid	P148	892.155
	Protocatechuic acid	P148	113.2		Protocatechuic acid	P148	686.08
	Protocatechuic acid	P148	27.62		Protocatechuic acid	P148	396.861
	Protocatechuic acid	P148	33.05		Protocatechuic acid	P148	886.177
	Protocatechuic acid	P7	4.82143		Protocatechuic acid	P7	21.7833
	Protocatechuic acid	P7	6.85		Protocatechuic acid	P7	13.3926
	Protocatechuic acid	P7	4.13571		Protocatechuic acid	P7	15.4875
	Protocatechuic acid	P7	3.33846		Protocatechuic acid	P7	16.5037
	Protocatechuic acid	P7	5.36		Protocatechuic acid	P7	8.17037
	Protocatechuic acid	P7	2.90455		Protocatechuic acid	P7	32.4962
	Protocatechuic acid	P331	66.4038		Protocatechuic acid	P331	326.292
	Protocatechuic acid	P331	11.6722		Protocatechuic acid	P331	400.618
	Protocatechuic acid	P331	40.8136		Protocatechuic acid	P331	590.156
	Protocatechuic acid	P331	36.5652		Protocatechuic acid	P331	290.169
	Protocatechuic acid	P331	39.7714		Protocatechuic acid	P331	183.892
	Protocatechuic acid	P331	27.7091		Protocatechuic acid	P331	280.404
	Protocatechuic acid	P10	635.115		Protocatechuic acid	P10	1243.74
	Protocatechuic acid	P10	278.283		Protocatechuic acid	P10	1418.61
	Protocatechuic acid	P10	282.778		Protocatechuic acid	P10	1318.32
	Protocatechuic acid	P10	554.508		Protocatechuic acid	P10	1530.9
	Protocatechuic acid	P10	595.531		Protocatechuic acid	P10	1340.26
	Protocatechuic acid	P10	554.074		Protocatechuic acid	P10	1391.26
	Protocatechuic acid	Control_Medium	1404.68		Protocatechuic acid	Control_Medium	1404.68
	Protocatechuic acid	Control_Medium	1391.73		Protocatechuic acid	Control_Medium	1391.73
	Protocatechuic acid	Control_Medium	1195.61		Protocatechuic acid	Control_Medium	1195.61
	Protocatechuic acid	Control_Medium	1248.87		Protocatechuic acid	Control_Medium	1248.87
	Protocatechuic acid	Control_Medium	1368.81		Protocatechuic acid	Control_Medium	1368.81
	Protocatechuic acid	Control_Medium	1526.74		Protocatechuic acid	Control_Medium	1526.74
	Quinic acid	P159	5.50952		Quinic acid	P159	15.4955
	Quinic acid	P159	6.89394		Quinic acid	P159	4.8381
	Quinic acid	P159	2.53478		Quinic acid	P159	3.30455
	Quinic acid	P159	7.79032		Quinic acid	P159	14.6652
	Quinic acid	P159	15.72		Quinic acid	P159	32.7423
	Quinic acid	P159	2.54118		Quinic acid	P159	4.29167
	Quinic acid	P148	369.7		Quinic acid	P148	326.904
	Quinic acid	P148	362.75		Quinic acid	P148	302.159
	Quinic acid	P148	473		Quinic acid	P148	389.2
	Quinic acid	P148	320.35		Quinic acid	P148	348.028
	Quinic acid	P148	463.46		Quinic acid	P148	225.981
	Quinic acid	P148	194.1		Quinic acid	P148	319.773
	Quinic acid	P7	24.9071		Quinic acid	P7	205.606
	Quinic acid	P7	18.7318		Quinic acid	P7	184.144
	Quinic acid	P7	18.2107		Quinic acid	P7	130.117
	Quinic acid	P7	14.5		Quinic acid	P7	163.233
	Quinic acid	P7	17.328		Quinic acid	P7	184.337
	Quinic acid	P7	18.4636		Quinic acid	P7	165.25
	Quinic acid	P331	4.89615		Quinic acid	P331	18.432
	Quinic acid	P331	10.5111		Quinic acid	P331	22.5409
	Quinic acid	P331	6.63636		Quinic acid	P331	15.8519
	Quinic acid	P331	12.1913		Quinic acid	P331	6.28621
	Quinic acid	P331	14.6429		Quinic acid	P331	27.9708
	Quinic acid	P331	8.56818		Quinic acid	P331	17.0519
	Quinic acid	P10	100.438		Quinic acid	P10	379.064
	Quinic acid	P10	54.45		Quinic acid	P10	374.185
	Quinic acid	P10	57.9111		Quinic acid	P10	353.688
	Quinic acid	P10	76.475		Quinic acid	P10	359.939
	Quinic acid	P10	81.85		Quinic acid	P10	376.172
	Quinic acid	P10	70.4684		Quinic acid	P10	351.447
	Quinic acid	Control_Medium	358.109		Quinic acid	Control_Medium	358.109
	Quinic acid	Control_Medium	373.119		Quinic acid	Control_Medium	373.119
	Quinic acid	Control_Medium	296.141		Quinic acid	Control_Medium	296.141
	Quinic acid	Control_Medium	335.744		Quinic acid	Control_Medium	335.744
	Quinic acid	Control_Medium	352.647		Quinic acid	Control_Medium	352.647
	Quinic acid	Control_Medium	450.216		Quinic acid	Control_Medium	450.216
	Catechin	P159	69.3024		Catechin	P159	234.732
	Catechin	P159	29.0606		Catechin	P159	232.062
	Catechin	P159	0		Catechin	P159	68.1682
	Catechin	P159	2.59677		Catechin	P159	52.3087
	Catechin	P159	153.788		Catechin	P159	784.208
	Catechin	P159	3.56471		Catechin	P159	59.95
	Catechin	P148	0		Catechin	P148	454.462
	Catechin	P148	0		Catechin	P148	342.723
	Catechin	P148	0		Catechin	P148	768.327
	Catechin	P148	0		Catechin	P148	330.336
	Catechin	P148	0		Catechin	P148	84.7355
	Catechin	P148	0		Catechin	P148	487.527
	Catechin	P7	1.70714		Catechin	P7	8.45
	Catechin	P7	2.75		Catechin	P7	0
	Catechin	P7	0		Catechin	P7	0.995833
	Catechin	P7	15.3385		Catechin	P7	15.663
	Catechin	P7	0		Catechin	P7	0
	Catechin	P7	19.8636		Catechin	P7	20.3115
	Catechin	P331	4.87692		Catechin	P331	6.508
	Catechin	P331	0		Catechin	P331	38.7545
	Catechin	P331	48.2045		Catechin	P331	161.804
	Catechin	P331	40.9217		Catechin	P331	15.2517
	Catechin	P331	0		Catechin	P331	0
	Catechin	P331	0.295455		Catechin	P331	7.42963
	Catechin	P10	1110.84		Catechin	P10	2257.23
	Catechin	P10	586.95		Catechin	P10	2531.48
	Catechin	P10	518.611		Catechin	P10	2264.16
	Catechin	P10	1314.93		Catechin	P10	3871.25
	Catechin	P10	946.863		Catechin	P10	2405.4
	Catechin	P10	880.689		Catechin	P10	2427.93
	Catechin	Control_Medium	2308.72		Catechin	Control_Medium	2308.72
	Catechin	Control_Medium	2104.81		Catechin	Control_Medium	2104.81
	Catechin	Control_Medium	2397.04		Catechin	Control_Medium	2397.04
	Catechin	Control_Medium	3092.83		Catechin	Control_Medium	3092.83
	Catechin	Control_Medium	2938.06		Catechin	Control_Medium	2938.06
	Catechin	Control_Medium	2927.32		Catechin	Control_Medium	2927.32
	Vanillic acid	P159	0		Vanillic acid	P159	0
	Vanillic acid	P159	0		Vanillic acid	P159	0
	Vanillic acid	P159	0		Vanillic acid	P159	0
	Vanillic acid	P159	0		Vanillic acid	P159	4.3913
	Vanillic acid	P159	0		Vanillic acid	P159	5.43846
	Vanillic acid	P159	0		Vanillic acid	P159	6.47083
	Vanillic acid	P148	44.8		Vanillic acid	P148	1312.05
	Vanillic acid	P148	0		Vanillic acid	P148	1318.93
	Vanillic acid	P148	0		Vanillic acid	P148	1029.85
	Vanillic acid	P148	0		Vanillic acid	P148	908.264
	Vanillic acid	P148	0		Vanillic acid	P148	486.816
	Vanillic acid	P148	0		Vanillic acid	P148	1123.58
	Vanillic acid	P7	0		Vanillic acid	P7	3.37778
	Vanillic acid	P7	0		Vanillic acid	P7	2.17037
	Vanillic acid	P7	0		Vanillic acid	P7	0
	Vanillic acid	P7	0		Vanillic acid	P7	0
	Vanillic acid	P7	0		Vanillic acid	P7	0
	Vanillic acid	P7	0		Vanillic acid	P7	6.20769
	Vanillic acid	P331	20.2154		Vanillic acid	P331	115.056
	Vanillic acid	P331	34.3667		Vanillic acid	P331	109.523
	Vanillic acid	P331	9.34091		Vanillic acid	P331	28.8296
	Vanillic acid	P331	8.41739		Vanillic acid	P331	22.1621
	Vanillic acid	P331	23.6524		Vanillic acid	P331	53.175
	Vanillic acid	P331	8.09545		Vanillic acid	P331	49.2778
	Vanillic acid	P10	1194.81		Vanillic acid	P10	2253.56
	Vanillic acid	P10	837.067		Vanillic acid	P10	2471.17
	Vanillic acid	P10	811.7		Vanillic acid	P10	2265.52
	Vanillic acid	P10	1091.21		Vanillic acid	P10	2439.46
	Vanillic acid	P10	970.525		Vanillic acid	P10	2361.66
	Vanillic acid	P10	970.768		Vanillic acid	P10	2396.74
	Vanillic acid	Control_Medium	2531.89		Vanillic acid	Control_Medium	2531.89
	Vanillic acid	Control_Medium	2191.29		Vanillic acid	Control_Medium	2191.29
	Vanillic acid	Control_Medium	2118.67		Vanillic acid	Control_Medium	2118.67
	Vanillic acid	Control_Medium	2185.34		Vanillic acid	Control_Medium	2185.34
	Vanillic acid	Control_Medium	2326.94		Vanillic acid	Control_Medium	2326.94
	Vanillic acid	Control_Medium	2333.81		Vanillic acid	Control_Medium	2333.81
