# Supplementary material for: Fungal symbiont of an ambrosia beetle possesses high nutrient content and suppresses competing fungi with antimicrobial compounds
Source: ISME J. 2025 Nov 20;19(1):wraf258. doi: 10.1093/ismejo/wraf258 (PMC12684719; doi:10.1093/ismejo/wraf258)
Supplement: suppl_wraf258 [file suppl_wraf258.zip › Data_Suppl. Fig.15.xlsx]

## Sheet: Tabelle1
P147				P209
	Sample	Dry biomass (mg)			Sample	Dry biomass (mg)
	Control	42.689			Control	10.238
	Control	41.355			Control	14.535
	Control	48.195			Control	23.312
	Control	35.622			Control	12.137
	Control	23.707			Control	30.145
	Control	31.695			Control	25.999
	Control	46.237			Control	20.308
	Linalool	32.96			Linalool	20.15
	Linalool	40.9			Linalool	16.37
	Linalool	40.08			Linalool	19.17
	Linalool	35.41			Linalool	14.26
	Linalool	34.25			Linalool	18.44
	Linalool	30.35			Linalool	15.93
	Linalool	47.25			Terpineol	16.05
	Terpineol	32.08			Terpineol	13.39
	Terpineol	29.62			Terpineol	11.9
	Terpineol	27.16			Terpineol	17.44
	Terpineol	23.57			Terpineol	18.27
	Terpineol	28.18			Terpineol	19.47
	Terpineol	25.06			Citronellol	9.513
	Citronellol	28.626			Citronellol	10.563
	Citronellol	34.913			Citronellol	9.712
	Citronellol	22.892			Citronellol	10.671
	Citronellol	23.135			Citronellol	9.546
	Citronellol	24.384			Citronellol	11.99
	Citronellol	27.16			Phenyllactic acid	4.21
	Phenyllactic acid	19.73			Phenyllactic acid	13.26
	Phenyllactic acid	22.85			Phenyllactic acid	13.77
	Phenyllactic acid	28.2			Phenyllactic acid	6.83
	Phenyllactic acid	24.08			Phenyllactic acid	3.68
	Phenyllactic acid	23.1			Phenyllactic acid	8.27
	Phenyllactic acid	25.51			Phenyllactic acid	9.17
	Phenyllactic acid	20.59			Catechin	26.436
	Catechin	38.157			Catechin	32.505
	Catechin	44.3			Catechin	23.303
	Catechin	41.701			Catechin	18.589
	Catechin	41.683			Catechin	23.875
	Catechin	54.507			Catechin	19.098
	Catechin	23.303			Vanillic acid	17.35
	Vanillic acid	37.09			Vanillic acid	15.66
	Vanillic acid	24.21			Vanillic acid	21.07
	Vanillic acid	32.83			Vanillic acid	24.88
	Vanillic acid	38.67			Vanillic acid	21.07
	Vanillic acid	30.91			Vanillic acid	20.29
	Vanillic acid	35.66			Syringic acid	28.91
	Syringic acid	26.97			Syringic acid	37.36
	Syringic acid	22.85			Syringic acid	17.08
	Syringic acid	33.6			Syringic acid	26.27
	Syringic acid	29.96			Syringic acid	28.03
	Syringic acid	29.16			Syringic acid	31.93
	Syringic acid	37.17			Syringic acid	37.7
	Ferulic acid	38.42			Ferulic acid	24.42
	Ferulic acid	40.06			Ferulic acid	32.45
	Ferulic acid	40.86			Ferulic acid	55.28
	Ferulic acid	38.58			Ferulic acid	53.02
	Ferulic acid	36.93			Ferulic acid	54.5
	Galic acid	22.57			Ferulic acid	35.29
	Galic acid	28.74			Galic acid	13.6
	Galic acid	31.36			Galic acid	21.15
	Galic acid	30.35			Galic acid	15.17
	Galic acid	20.89			Galic acid	9.89
	Galic acid	29.03			Galic acid	15.9
	Galic acid	23.66			Galic acid	19.18
	Protocatechuic acid	22.84			Galic acid	13.09
	Protocatechuic acid	24.61			Protocatechuic acid	18.1
	Protocatechuic acid	22.21			Protocatechuic acid	16.2
	Protocatechuic acid	22.6			Protocatechuic acid	16.22
	Protocatechuic acid	24.42			Protocatechuic acid	17.52
	Protocatechuic acid	18.53			Protocatechuic acid	15.66
	Protocatechuic acid	26.98			Protocatechuic acid	14.91
	Caffeic acid	26.793			Protocatechuic acid	14.48
	Caffeic acid	20.806			Caffeic acid	16.945
	Caffeic acid	16.715			Caffeic acid	16.577
	Caffeic acid	23.995			Caffeic acid	15.189
	Caffeic acid	23.527			Caffeic acid	15.066
	Caffeic acid	19.153			Caffeic acid	17.834
	Caffeic acid	23.897			Caffeic acid	16.395
					Caffeic acid	14.046
