# Supplementary material for: Fungal symbiont of an ambrosia beetle possesses high nutrient content and suppresses competing fungi with antimicrobial compounds
Source: ISME J. 2025 Nov 20;19(1):wraf258. doi: 10.1093/ismejo/wraf258 (PMC12684719; doi:10.1093/ismejo/wraf258)
Supplement: suppl_wraf258 [file suppl_wraf258.zip › Data_Suppl. Fig.16.xlsx]

## Sheet: a-c
Isopropylmalic acid			Phenyllactic acid			Succinic acid
Sample	Concentration (µg/L)		Sample	Concentration (µg/L)		Sample	Concentration (mg/L)
P10	381.2		P10	377.6		P10	68.8038
P10	369.4		P10	995.8		P10	69.6012
P10	471.6		P10	219.8		P10	57.9626
P10	419.2		P10	950.2		P10	58.3
P10	409.2		P10	375.8		P10	67.75
P7	63		P7	0		P7	0.0454
P7	57		P7	0		P7	0.0356
P7	48.2		P7	0		P7	0.0344
P7	78		P7	0		P7	0.037
P7	64		P7	0		P7	0.039
P339	327.2		P339	84		P339	0.0162
P339	1339.2		P339	142.6		P339	0.0314
P339	1309		P339	140.6		P339	0.0238
P339	954.8		P339	79.6		P339	0.0376
P339	999.8		P339	84.6		P339	0.0232
P148	0		P148	15.2		P148	0
P148	0		P148	0		P148	0
P148	0		P148	14.4		P148	0
P148	0		P148	43.2		P148	0.033
P148	0		P148	40.4		P148	0
P150	306.8		P150	50.8		P150	0.0646
P150	195.6		P150	444.4		P150	0.0338
P150	184.6		P150	430		P150	0.043
P150	311		P150	219.4		P150	0.0514
P150	284.6		P150	233		P150	0.0536
P159	49.2		P159	0		P159	0
P159	48.8		P159	0		P159	0.027
P159	26.2		P159	223		P159	0.0548
P159	147.8		P159	17.2		P159	0.048
P159	175.6		P159	18.2		Control	4.5868
Control	27.8		Control	29.4		Control	4.9498
Control	26		Control	34.6		Control	4.9888
Control	24.6		Control	27.4		Control	4.5414
Control	24.2		Control	28.4		Control	4.6426
Control	25.8		Control	29

## Sheet: d-f
Phenyllactic acid			Kynurenic acid			Isopropylmalic acid
Concentration (µg/L)	Sample		Concentration (µg/L)	Sample		Concentration (µg/L)	Sample
377.6	P10		22.1	P10		283.9	P10
452.7	P10		19.1	P10		306.6	P10
219.8	P10		27.7	P10		389.3	P10
359.1	P10		27	P10		316.5	P10
375.8	P10		28.9	P10		364.9	P10
2011.6	IT143		20.7	P10		277.7	P10
1655.6	IT143		588.2	IT143		675.7	IT143
1503.6	IT143		142.6	IT143		874.4	IT143
1929.9	IT143		315.1	IT143		1066.8	IT143
1505.3	IT143		571.9	IT143		648	IT143
4236.7	IT130		310.6	IT143		997.2	IT143
4239.8	IT130		464.4	IT130		113.1	IT130
1821.9	IT130		399.4	IT130		112.9	IT130
1557	IT130		503.1	IT130		188.1	IT130
1598.2	IT130		452.1	IT130		200.8	IT130
			431.2	IT130		199.3	IT130

## Sheet: g
P159	Dry biomass (mg)		P208	Dry biomass (mg)
pH3.5	4		pH3.5	21
pH3.5	7		pH3.5	13
pH3.5	9		pH3.5	11
pH3.5	8		pH3.5	11
pH3.5	10		pH3.5	12
pH3.5	6		pH3.5	11
pH5.0	13		pH5.0	36
pH5.0	9		pH5.0	22
pH5.0	9		pH5.0	32
pH5.0	7		pH5.0	14
pH5.0	12		pH5.0	29
pH5.0	6
