# Supplementary material for: Fungal symbiont of an ambrosia beetle possesses high nutrient content and suppresses competing fungi with antimicrobial compounds
Source: ISME J. 2025 Nov 20;19(1):wraf258. doi: 10.1093/ismejo/wraf258 (PMC12684719; doi:10.1093/ismejo/wraf258)
Supplement: suppl_wraf258 [file suppl_wraf258.zip › Data_Suppl. Fig.17.xlsx]

## Sheet: Tabelle1
Fungus	Dry biomass (mg)
P7-Control	38
P7-Control	36
P7-Control	42
P7-Control	38
P7-Control	56
P7-Control	91
P7-Succinic acid	28
P7-Succinic acid	25
P7-Succinic acid	26
P7-Succinic acid	33
P7-Succinic acid	26
P7-Succinic acid	30
P147-Control	31
P147-Control	21
P147-Control	28
P147-Control	15
P147-Control	21
P147-Control	26
P147-Succinic acid	16
P147-Succinic acid	27
P147-Succinic acid	18
P147-Succinic acid	20
P147-Succinic acid	16
P147-Succinic acid	15
P148-Control	32
P148-Control	36
P148-Control	24
P148-Control	26
P148-Control	34
P148-Control	20
P148-Succinic acid	28
P148-Succinic acid	21
P148-Succinic acid	30
P148-Succinic acid	19
P148-Succinic acid	29
P148-Succinic acid	20
P208-Control	31
P208-Control	37
P208-Control	32
P208-Control	40
P208-Control	33
P208-Control	37
P208-Succinic acid	33
P208-Succinic acid	25
P208-Succinic acid	22
P208-Succinic acid	31
P208-Succinic acid	45
P208-Succinic acid	34
P10-Control	24
P10-Control	53
P10-Control	47
P10-Control	51
P10-Control	36
P10-Control	42
P10-Succinic acid	34
P10-Succinic acid	35
P10-Succinic acid	43
P10-Succinic acid	29
P10-Succinic acid	31
P10-Succinic acid	75
