# Supplementary material for: Fungal symbiont of an ambrosia beetle possesses high nutrient content and suppresses competing fungi with antimicrobial compounds
Source: ISME J. 2025 Nov 20;19(1):wraf258. doi: 10.1093/ismejo/wraf258 (PMC12684719; doi:10.1093/ismejo/wraf258)
Supplement: suppl_wraf258 [file suppl_wraf258.zip › Data_Suppl. Fig.19.xlsx]

## Sheet: Tabelle1
Sample	pH
pH Control	5
pH Control	4.9
pH Control	4.8
pH Control	4.8
pH Control	5
plus 200µl Acetic acid	3.9
plus 200µl Acetic acid	3.8
plus 200µl Acetic acid	4
plus 200µl Acetic acid	3.9
plus 200µl Acetic acid	3.9
plus 300µl Acetic acid	3.77
plus 300µl Acetic acid	3.8
plus 300µl Acetic acid	3.74
plus 300µl Acetic acid	3.69
plus 300µl Acetic acid	3.7
plus 500µl Acetic acid	3.61
plus 500µl Acetic acid	3.64
plus 500µl Acetic acid	3.69
plus 500µl Acetic acid	3.61
plus 500µl Acetic acid	3.68
plus 700µl Acetic acid	3.55
plus 700µl Acetic acid	3.49
plus 700µl Acetic acid	3.59
plus 700µl Acetic acid	3.56
plus 700µl Acetic acid	3.51
plus 1000µl Acetic acid	3.38
plus 1000µl Acetic acid	3.32
plus 1000µl Acetic acid	3.34
plus 1000µl Acetic acid	3.7
plus 1000µl Acetic acid	3.38
plus 1900µl Acetic acid	3.17
plus 1900µl Acetic acid	3.15
plus 1900µl Acetic acid	3.11
plus 1900µl Acetic acid	3.19
plus 1900µl Acetic acid	3.09
plus 3500µl Acetic acid	2.97
plus 3500µl Acetic acid	2.98
plus 3500µl Acetic acid	2.93
plus 3500µl Acetic acid	2.94
plus 3500µl Acetic acid	2.96
