# Supplementary material for: Fungal symbiont of an ambrosia beetle possesses high nutrient content and suppresses competing fungi with antimicrobial compounds
Source: ISME J. 2025 Nov 20;19(1):wraf258. doi: 10.1093/ismejo/wraf258 (PMC12684719; doi:10.1093/ismejo/wraf258)
Supplement: suppl_wraf258 [file suppl_wraf258.zip › Data_Suppl. Fig.2.xlsx]

## Sheet: Amino acids
amino acid concentration in nmol/mg
	Fungus	nmol_mg
	1a_159	112.162
	1a_159	43.8138
	1a_159	39.0468
	1a_159	43.0083
	1a_159	38.0728
	1a_159	49.0214
	6_211	92.2779
	6_211	71.4197
	6_211	48.0154
	6_211	50.7812
	6_211	52.426
	6_211	42.54
	4_331	27.8543
	4_331	63.7932
	4_331	49.592
	4_331	20.7117
	4_331	26.3625
	4_331	42.3331
	7_209	77.7777
	7_209	50.2716
	7_209	41.2714
	7_209	77.1619
	7_209	58.1251
	7_209	47.3821
	8_213	150.145
	8_213	206.284
	8_213	103.436
	8_213	104.062
	8_213	141.82
	8_213	156.835
	3_10	198.618
	3_10	162.747
	3_10	231.231
	3_10	193.936
	3_10	198.816
	3_10	212.391
	5_188	64.8275
	5_188	85.8896
	5_188	96.7648
	5_188	115.004
	5_188	125.204
	5_188	113.283
	9_207	52.1733
	9_207	49.7062
	9_207	60.2268
	9_207	46.1226
	9_207	24.9524
	9_207	49.4541
	2_2	31.4246
	2_2	46.783
	2_2	61.0428
	2_2	62.4399
	2_2	73.227
	2_2	50.9229
	1_167	254.911
	1_167	262.11
	1_167	302.1
	1_167	298.256
	1_167	286.638
	91_7	16.1475
	91_7	14.9074
	91_7	12.5477
	91_7	11.8201
	91_7	12.4579
	91_7	15.8983
	92_338	26.8507
	92_338	22.2539
	92_338	17.2408
	92_338	19.0619
	92_338	16.5542
	92_338	25.9895
	93_21	49.6313
	93_21	46.0946
	93_21	46.6031
	93_21	46.2882
	93_21	38.8839
	93_21	43.1353
	Control Sawdust	0.979916
	Control Sawdust	0.663069
	Control Sawdust	0.903508
	Control Sawdust	0.640413
	Control Sawdust	0.727133
	Control Sawdust	0.616092

## Sheet: Sugars
		Fungus	(µg/mg)
		1a_159	17.9663
		1a_159	2.5966
		1a_159	1.22925
		1a_159	2.66267
		1a_159	1.05838
		1a_159	5.26598
		6_211	18.9665
		6_211	22.3715
		6_211	17.26
		6_211	17.1996
		6_211	14.523
		6_211	14.0908
		4_331	6.10766
		4_331	7.59106
		4_331	9.90849
		4_331	5.65982
		4_331	7.26832
		4_331	7.38068
		7_209	31.9416
		7_209	27.6199
		7_209	17.9949
		7_209	33.8953
		7_209	22.9445
		7_209	24.8722
		8_213	56.262
		8_213	77.9655
		8_213	47.3601
		8_213	51.8335
		8_213	61.9398
		8_213	60.8098
		3_10	108.644
		3_10	111.301
		3_10	128.295
		3_10	127.09
		3_10	120.801
		3_10	118.794
		5_188	15.3459
		5_188	11.2253
		5_188	13.0255
		5_188	13.1933
		5_188	13.4035
		5_188	13.1524
		9_207	19.4793
		9_207	7.59895
		9_207	25.6138
		9_207	19.729
		9_207	31.6208
		9_207	22.7458
		2_2	19.2615
		2_2	31.3529
		2_2	31.0472
		2_2	30.8986
		2_2	38.7654
		2_2	30.4927
		1_167	39.7866
		1_167	52.8522
		1_167	52.4277
		1_167	41.672
		1_167	50.9387
		91_7	20.072
		91_7	19.791
		91_7	20.2643
		91_7	18.4968
		91_7	19.2322
		91_7	21.3846
		92_338	31.205
		92_338	28.8355
		92_338	23.6325
		92_338	24.8131
		92_338	23.593
		92_338	28.4303
		93_21	31.5429
		93_21	31.3029
		93_21	29.401
		93_21	29.8435
		93_21	24.8062
		93_21	26.67
		Control Sawdust	4.83487
		Control Sawdust	3.42197
		Control Sawdust	4.4591
		Control Sawdust	3.18761
		Control Sawdust	3.97505
		Control Sawdust	3.33314

## Sheet: b-vitamins
	µg/g	Fungus
	76.371	1a_159
	36.2924	1a_159
	25.4826	1a_159
	30.5893	1a_159
	20.5629	1a_159
	46.4863	1a_159
	133.675	6_211
	136.716	6_211
	109.239	6_211
	102.709	6_211
	39.8435	6_211
	100.928	6_211
	62.8014	4_331
	69.6913	4_331
	81.1045	4_331
	51.1802	4_331
	64.882	4_331
	73.8589	4_331
	50.995	7_209
	28.457	7_209
	25.5988	7_209
	33.2977	7_209
	32.6005	7_209
	31.2171	7_209
	98.9601	8_213
	83.9275	8_213
	89.9986	8_213
	91.7617	8_213
	101.676	8_213
	76.573	8_213
	99.6152	3_10
	139.094	3_10
	145.212	3_10
	130.612	3_10
	122.77	3_10
	107.395	3_10
	58.7039	5_188
	64.2259	5_188
	67.6863	5_188
	76.7787	5_188
	69.1713	5_188
	70.2934	5_188
	302.07	9_207
	64.4591	9_207
	218.032	9_207
	169.119	9_207
	210.84	9_207
	133.149	9_207
	90.9818	2_2
	43.0582	2_2
	75.2379	2_2
	85.0846	2_2
	73.8277	2_2
	55.8857	2_2
	177.598	1_167
	154.433	1_167
	268.498	1_167
	214.866	1_167
	206.527	1_167
	49.0793	91_7
	44.0434	91_7
	45.4869	91_7
	48.902	91_7
	43.6316	91_7
	49.0637	91_7
	7.91337	92_338
	6.82995	92_338
	6.1083	92_338
	7.37112	92_338
	7.04274	92_338
	10.4084	92_338
	42.3311	93_21
	37.8913	93_21
	35.8518	93_21
	39.6029	93_21
	27.7017	93_21
	35.4957	93_21
	4.71877	Control Sawdust
	3.43278	Control Sawdust
	4.29728	Control Sawdust
	3.32876	Control Sawdust
	4.11138	Control Sawdust
	3.28323	Control Sawdust

## Sheet: Potassium
		Conc (mg/g)	Fungus
		4213.69	1a_159
		4818.56	1a_159
		4528.8	1a_159
		5060.29	1a_159
		4876.9	1a_159
		3973.12	1a_159
		5406.38	1a_159
		4003.97	6_211
		5349.46	6_211
		4685.83	6_211
		4558.66	6_211
		3754.54	6_211
		4629.25	6_211
		4309.2	6_211
		6668.99	4_331
		5574.43	4_331
		6618.45	4_331
		5988.75	4_331
		7821.57	4_331
		6763.43	4_331
		7212.97	4_331
		5391.26	7_209
		4274.67	7_209
		5013.33	7_209
		2869	7_209
		2593.6	7_209
		2996.02	7_209
		2757.9	7_209
		15569.8	8_213
		15032	8_213
		14039	8_213
		14186.6	8_213
		12649.4	8_213
		13485.3	8_213
		19127.8	3_10
		14216.7	3_10
		19478	3_10
		15455.2	3_10
		19468	3_10
		19815.9	3_10
		16674.6	3_10
		15217	3_10
		17999.5	3_10
		21385.5	3_10
		16603.5	3_10
		17490.6	3_10
		6861.89	5_188
		3500.81	5_188
		6843.37	5_188
		3352.62	5_188
		7678.69	5_188
		2952.97	5_188
		5345.22	9_207
		5497.06	9_207
		4551.52	9_207
		5047	9_207
		4202.97	9_207
		4244.87	9_207
		21330.5	1_167
		20072.9	1_167
		19466.9	1_167
		20768.4	1_167
		21879.3	1_167
		22009	1_167
		19703.5	1_167
		5825.76	2_2
		8952.67	2_2
		4524.32	2_2
		5197.77	2_2
		4969.55	2_2
		6174.95	2_2
		5244.43	2_2
		5799.33	91_7
		5472.63	91_7
		5368.21	91_7
		5550.05	91_7
		5605.68	91_7
		5641.97	91_7
		2578.6	92_338
		2513.04	92_338
		2618.66	92_338
		2916.05	92_338
		3071.66	92_338
		2682.33	92_338
		2345.01	92_338
		8508.57	93_21
		11951.6	93_21
		14500.6	93_21
		13256.4	93_21
		12477.2	93_21
		12229.9	93_21
		12073.7	93_21
		825.067	Control Sawdust
		702.723	Control Sawdust
		736.694	Control Sawdust
		984.912	Control Sawdust
		841.541	Control Sawdust
		909.927	Control Sawdust
		944.244	Control Sawdust

## Sheet: Phosphorus
	Fungus	Conc (mg/g)
	1a_159	3611.35
	1a_159	3738.41
	1a_159	4129.34
	1a_159	4032.39
	1a_159	3807.01
	1a_159	3646.18
	1a_159	3894.82
	6_211	882.367
	6_211	1552.91
	6_211	951.135
	6_211	881.063
	6_211	843.735
	6_211	945.894
	6_211	1033.47
	4_331	4098.99
	4_331	3681.02
	4_331	4159.99
	4_331	3862.26
	4_331	4044.6
	4_331	3943.74
	4_331	4057.57
	7_209	1309.68
	7_209	752.977
	7_209	1017.22
	7_209	625.934
	7_209	518.077
	7_209	1030.03
	7_209	1130.67
	8_213	8621.81
	8_213	8478.21
	8_213	8289.08
	8_213	9127.04
	8_213	8456.3
	8_213	8276.66
	3_10	7124.37
	3_10	6599.78
	3_10	7196.85
	3_10	7010.4
	3_10	4902.48
	3_10	8619.68
	3_10	7947.6
	3_10	8577.52
	3_10	8704.45
	3_10	8642.27
	3_10	8056.32
	3_10	8231.81
	5_188	1944.15
	5_188	1984.81
	5_188	1815.04
	5_188	1654.08
	5_188	2021.03
	5_188	1620.2
	9_207	2115.46
	9_207	2635.16
	9_207	2056.01
	9_207	2388.5
	9_207	2284.8
	9_207	2254.75
	1_167	4711.37
	1_167	4843.43
	1_167	3611.09
	1_167	4283.31
	1_167	3636.3
	1_167	4938.03
	1_167	3234.81
	2_2	2434.45
	2_2	3450.19
	2_2	1883.32
	2_2	2730.34
	2_2	3460.83
	2_2	2992.26
	2_2	2760.03
	91_7	2411.67
	91_7	1846.77
	91_7	1740.9
	91_7	1818.91
	91_7	1850.11
	91_7	1908.1
	92_338	2440.37
	92_338	2291.05
	92_338	2572.01
	92_338	2880.87
	92_338	3133.05
	92_338	2570.52
	92_338	2534.7
	93_21	2603.61
	93_21	3786.34
	93_21	3040.3
	93_21	2548.83
	93_21	3621.4
	93_21	3502.74
	93_21	2857.11
	Control Sawdust	59.4609
	Control Sawdust	48.8342
	Control Sawdust	55.6474
	Control Sawdust	55.5965
	Control Sawdust	47.521
	Control Sawdust	56.1083
	Control Sawdust	60.0281

## Sheet: Nitrogen
	Fungus	N MW %
	331	3.037
	331	3.041
	331	2.87
	331	3.198
	331	3.088
	331	3.502
	331	2.83
	188	1.663
	188	1.038
	188	1.818
	188	0.254
	188	0.655
	188	0.745
	188	0.291
	10	2.58
	10	2.9
	10	2.736
	10	2.815
	10	2.728
	159	1.459
	159	1.754
	159	2.715
	159	2.573
	159	2.356
	159	2.61
	159	1.969
	339	1.57
	339	1.232
	339	0.854
	339	0.849
	339	0.478
	339	0.584
	339	0.931
	207	1.36
	207	1.061
	207	1.42
	207	1.593
	207	1.565
	207	1.594
	209	1.397
	209	0.979
	209	1.114
	209	1.463
	209	1.35
	209	1.151
	209	1.757
	211	1.079
	211	0.841
	211	0.822
	211	0.912
	211	0.608
	211	1.069
	211	0.83
	213	3.946
	213	4.9
	213	5.024
	213	5.008
	213	4.945
	213	5.078
	213	4.751
	7	1.971
	7	1.856
	7	1.886
	7	2.137
	7	2.049
	7	1.922
	7	1.738
	21	1.736
	21	1.964
	21	2.144
	21	1.934
	21	2.226
	21	2.256
	21	2.18
	338	1.714
	338	2.496
	338	1.547
	338	2.5
	338	2.407
	338	2.475
	338	2.152
	167	3.2
	167	3.182
	167	3.612
	167	3.564
	167	3.248
	167	3.571
	167	3.11
	Sawdust-Control	0.171
	Sawdust-Control	0.154
	Sawdust-Control	0.146
	Sawdust-Control	0.185
	Sawdust-Control	0.124
	Sawdust-Control	0.142
	Sawdust-Control	0.143
