# Supplementary material for: Fungal symbiont of an ambrosia beetle possesses high nutrient content and suppresses competing fungi with antimicrobial compounds
Source: ISME J. 2025 Nov 20;19(1):wraf258. doi: 10.1093/ismejo/wraf258 (PMC12684719; doi:10.1093/ismejo/wraf258)
Supplement: suppl_wraf258 [file suppl_wraf258.zip › Data_Suppl. Fig.3 and 7.xlsx]

## Sheet: Ergosterol
	mg/g	P10	159	P2	188	331	207	209	211	213	21	338	P7	167	CK
	Ergosterol content (mg/g)-1	1.66161	0.325071	0	0.133543	1.19709	0.914883	0.200075	0	4.40707	0.735993	2.00813	0.960454	1.59072	0
	Ergosterol content (mg/g)-2	2.09692	0.385083	0	0	0.996043	0.682926	0.0839467	0	2.48159	0.649818	1.56879	0.769708	0.752795	0
	Ergosterol content (mg/g)-3	1.72565	0.353227	0	0.055885	0.987292	1.04225	0.103759	0	2.94502	0.546055	3.64588	0.821859	0.674912	0
	Ergosterol content (mg/g)-4	2.71807	0.290301	0	0	0.990117	0.811928	0.100955	0	3.10428	0.762713	4.44095	0.772047	0.573698	0
	Ergosterol content (mg/g)-5	1.65427	0.352761	0	0.184917	0.743883	0.353897	0.185673	0	2.60949	0.689618	2.23354	0.630117	0.655302	0
	Ergosterol content (mg/g)-6	2.23821	0.259982	0.0981705	0.119938	0.88587	0.308229	0.112952	0	2.70865	0.823427	2.85225	0.78505	0.671505	0
	Avar	2.01579	0.327738	0.0163618	0.0823805	0.966715	0.685685	0.131227	0	3.04268	0.701271	2.79159	0.789873	0.819822	0
	SD	0.421799	0.0459647	0.0400779	0.075917	0.149059	0.299389	0.048877	0	0.705542	0.0967245	1.08391	0.106199	0.381947	0

## Sheet: Fatty acids
Gruppe	Pilz Name	Pilz #	Einwaage in mg	FSV FS 14:0 in %	FSV FS 15:0 in %	FSV FS 16:0 in %	FSV FS 16:1 9c in %	FSV FS 17:0 in %	FSV FS 17:1 10c in %	FSV FS 18:0 in %	FSV FS 18:1 9c in %	FSV FS 18:1 11c in %	FSV FS 18:2 tt in %	FSV FS 18:2 n6 in %	FSV FS 20:0 in %	FSV FS 18:3 n6 in %	FSV FS 20:1 11c in %	FSV FS 18:3 n3 in %	FSV FS 21:0 in %	FSV FS 20:2 n6 in %	FSV FS 22:0 in %	FSV FS 23:0 in %	FSV FS 24:0 in %	Fettgehalt in µg/mg	% Fettgehalt	FS 14:0 in µg/mg	FS 15:0 in µg/mg	FS 16:0 in µg/mg	FS 16:1 9c in µg/mg	FS 17:0 in µg/mg	FS 17:1 10c in µg/mg	FS 18:0 in µg/mg	FS 18:1 9c in µg/mg	FS 18:1 11c in µg/mg	FS 18:2 tt in µg/mg	FS 18:2 n6 in µg/mg	FS 20:0 in µg/mg	FS 18:3 n6 in µg/mg	FS 20:1 11c in µg/mg	FS 18:3 n3 in µg/mg	FS 21:0 in µg/mg	FS 20:2 n6 in µg/mg	FS 22:0 in µg/mg	FS 23:0 in µg/mg	FS 24:0 in µg/mg
Ambrosia beetle	Alloascoidea hylecoeti	10	5.53	0.369	1.419	17.137	4.261	0.429	0.909	0.995	15.717	0.992		47.272	0.148	0.384		9.275	0.029		0.294	0.224	0.145	38.643	3.8643	0.142593	0.548345	6.62226	1.64658	0.165779	0.351265	0.384498	6.07353	0.383339		18.2673	0.0571917	0.148389		3.58414	0.0112065		0.113611	0.0865604	0.0560324
Ambrosia beetle	Alloascoidea hylecoeti	10	5.26	0.41	1.317	17.285	4.317	0.448	0.949	0.278	15.186	0.695		47.431	0.057	0.522		10.554	0.169		0.175	0.112	0.095	34.6061	3.46061	0.141885	0.455762	5.98166	1.49394	0.155035	0.328412	0.0962049	5.25528	0.240512		16.414	0.0197255	0.180644		3.65233	0.0584843		0.0605606	0.0387588	0.0328758
Ambrosia beetle	Alloascoidea hylecoeti	10	3.96	0.361	1.35	16.409	4.198	0.395	0.906	0.808	13.845	1.102		49.314	0.081	0.422		10.297	0.147		0.207	0.071	0.087	36.3859	3.63859	0.131353	0.491209	5.97056	1.52748	0.143724	0.329656	0.293998	5.03762	0.400972		17.9433	0.0294725	0.153548		3.74665	0.0534872		0.0753187	0.025834	0.0316557
Ambrosia beetle	Alloascoidea hylecoeti	10	5.551	0.456	0.672	17.33	6.909	0.167	0.762	0.804	22.552	0.815		42.33	0.051	0.373		6.585			0.059	0.075	0.06	35.8941	3.58941	0.163677	0.241208	6.22044	2.47992	0.0599431	0.273513	0.288588	8.09483	0.292537		15.194	0.018306	0.133885		2.36362			0.0211775	0.0269206	0.0215364
Ambrosia beetle	Alloascoidea hylecoeti	10	6.749	0.403	0.52	16.494	7.174	0.113	0.638	0.425	23.356	0.656		42.964	0.044	0.355		6.533	0.088		0.083	0.082	0.072	40.8529	4.08529	0.164637	0.212435	6.73827	2.93078	0.0461637	0.260641	0.173625	9.5416	0.267995		17.552	0.0179753	0.145028		2.66892	0.0359505		0.0339079	0.0334994	0.0294141
Ambrosia beetle	Alloascoidea hylecoeti	10	5.87	0.556	1.026	16.869	6.203	0.204	0.82	0.051	20.073	0.842		44.25	0.052	0.422		8.395	0.026		0.07	0.061	0.081	33.5094	3.35094	0.186312	0.343806	5.6527	2.07859	0.0683591	0.274777	0.0170898	6.72634	0.282149		14.8279	0.0174249	0.14141		2.81311	0.00871244		0.0234566	0.0204407	0.0271426
Ambrosia beetle	Alloascoidea hylecoeti	10	6.039	0.56	0.655	16.926	6.945	0.18	0.703	0.628	23.014	0.761		42.111	0.052	0.319		6.976	0.026		0.046	0.036	0.062	30.9767	3.09767	0.173469	0.202897	5.24311	2.15133	0.055758	0.217766	0.194533	7.12897	0.235732		13.0446	0.0161079	0.0988155		2.16093	0.00805393		0.0142493	0.0111516	0.0192055
Ambrosia beetle	Raffaelea sulphurea	159	9.43	0.203632	1.29681	21.9487	2.28466	0.26538	0.566969	0.946738	19.2536	0.497892		45.4741	0.145742	0.147		6.53235			0.172714	0.0681663	0.195523	20.1762	2.01762	0.0410851	0.261646	4.42841	0.460956	0.0535436	0.114393	0.191015	3.88464	0.100456		9.17494	0.0294052	0.029659		1.31798			0.0348471	0.0137534	0.039449
Ambrosia beetle	Raffaelea sulphurea	159	10.26	0.372	1.185	22.969	2.365	0.261	0.632	1.363	19.492	0.321		44.037	0.115	0.113		6.358		0.109	0.141		0.166	18.391	1.8391	0.0684146	0.217934	4.22424	0.434948	0.0480006	0.116231	0.25067	3.58478	0.0590352		8.09886	0.0211497	0.0207819		1.1693		0.0200462	0.0259314		0.0305291
Ambrosia beetle	Raffaelea sulphurea	159	11.93	0.338	1.286	22.173	2.363	0.29	0.622	1.359	19.752	0.33		44.287	0.093	0.131	0.172	6.175	0.05	0.157	0.17	0.094	0.158	17.1051	1.71051	0.0578153	0.219972	3.79272	0.404194	0.0496048	0.106394	0.232458	3.3786	0.0564469		7.57534	0.0159078	0.0224077	0.0294208	1.05624	0.00855256	0.026855	0.0290787	0.0160788	0.0270261
Ambrosia beetle	Raffaelea sulphurea	159	10.97	0.374	1.491	23.443	2.472	0.331	0.721	1.161	20.384	0.64		41.796	0.169	0.111		6.13	0.109	0.201	0.134	0.146	0.187	14.9265	1.49265	0.0558252	0.222555	3.49923	0.368984	0.0494068	0.10762	0.173297	3.04262	0.0955298		6.23869	0.0252258	0.0165684		0.914996	0.0162699	0.0300023	0.0200015	0.0217927	0.0279126
Ambrosia beetle	Raffaelea sulphurea	159	10.13	0.429	1.388	24.219	2.574	0.277	0.727	1.111	19.534	0.404		41.969	0.125	0.16		6.508	0.046	0.119	0.109	0.162	0.14	16.5015	1.65015	0.0707914	0.229041	3.99649	0.424748	0.0457091	0.119966	0.183331	3.2234	0.066666		6.92551	0.0206269	0.0264024		1.07392	0.00759068	0.0196368	0.0179866	0.0267324	0.0231021
Ambrosia beetle	Raffaelea sulphurea	159	9.62	0.278781	1.21409	27.2727	2.22078	0.3185	0.59661	0.611028	18.6327	0.959226		40.8662	0.130336	0.199715		6.35323	0.0672174	0.0745949	0.0706453		0.133615	13.9695	1.39695	0.0389443	0.169602	3.80987	0.310233	0.0444929	0.0833436	0.0853577	2.6029	0.133999		5.70882	0.0182073	0.0278992		0.887517	0.00938995	0.0104206	0.00986881		0.0186654
Ambrosia beetle	Raffaelea sulphurea	159	8.39	0.19777	1.28889	29.2778	2.16346	0.274675	0.56714	0.653685	19.3886	0.809105		39.5927	0.118699	0.135925		5.10257	0.0823648	0.0698453	0.110275	0.0447123	0.121853	11.495	1.1495	0.0227336	0.148158	3.36548	0.24869	0.0315739	0.0651928	0.0751411	2.22872	0.0930065		4.55117	0.0136445	0.0156246		0.58654	0.00946783	0.00802872	0.0126761	0.00513968	0.014007
Ambrosia beetle	Ambrosiella grosmanniae	P2	18.52		0.396	15.293	0.39	0.223	0.225	9.263	36.552	0.49		31.807	0.727		0.109	3.792	0.201		0.376	0.06	0.094	10.4955	1.04955		0.041562	1.60507	0.0409323	0.0234049	0.0236148	0.972195	3.8363	0.0514278		3.33829	0.076302		0.0114401	0.397988	0.0210959		0.0394629	0.00629728	0.00986574
Ambrosia beetle	Ambrosiella grosmanniae	P2	11.98		0.451	14.938	0.599	0.339	0.128	8.93	34.364	0.248		35.199	0.679		0.094	3.196	0.32		0.419		0.098	10.9756	1.09756		0.0495001	1.63954	0.065744	0.0372074	0.0140488	0.980123	3.77166	0.0272196		3.86331	0.0745245		0.0103171	0.350781	0.035122		0.0459879		0.0107561
Ambrosia beetle	Ambrosiella grosmanniae	P2	16.16		0.404	15.928	0.597	0.253	0.134	7.236	35.213	0.28		34.826	0.562	0.102	0.209	3.649	0.13		0.285	0.09	0.102	11.5361	1.15361		0.046606	1.83748	0.0688707	0.0291864	0.0154584	0.834755	4.06222	0.0323012		4.01758	0.0648331	0.0117669	0.0241105	0.420954	0.014997		0.032878	0.0103825	0.0117669
Ambrosia beetle	Ambrosiella grosmanniae	P2	13.88		0.414	14.927	0.511	0.296	0.078	9.885	36.118	0.273		32.878	0.677	0.059		3.133	0.257		0.284	0.091	0.118	12.3882	1.23882		0.0512871	1.84918	0.0633036	0.036669	0.00966278	1.22457	4.47436	0.0338197		4.07299	0.083868	0.00730903		0.388122	0.0318376		0.0351824	0.0112732	0.0146181
Ambrosia beetle	Ambrosiella grosmanniae	P2	15.44		0.43	18.449	0.559	0.246	0.117	9.904	36.249	0.44		29.14	0.705	0.048	0.18	2.941	0.121		0.295	0.075	0.102	12.9845	1.29845		0.0558332	2.3955	0.0725831	0.0319418	0.0151918	1.28598	4.70674	0.0571316		3.78367	0.0915404	0.00623254	0.023372	0.381873	0.0157112		0.0383041	0.00973834	0.0132441
Ambrosia beetle	Ambrosiella grosmanniae	P2	13.64		0.322	16.111	0.505	0.2	0.153	9.855	34.598	0.503		33.599	0.583	0.083		3.041	0.064		0.227	0.076	0.078	16.5619	1.65619		0.0533292	2.66828	0.0836375	0.0331238	0.0253397	1.63217	5.73008	0.0833062		5.56462	0.0965557	0.0137464		0.503647	0.0105996		0.0375955	0.012587	0.0129183
Ambrosia beetle	Ambrosiella grosmanniae	P2	13.55		0.767	22.358	0.841	0.337	0.299	3.072	29.109	0.493		36.71	0.262	0.126		4.93	0.15		0.3	0.12	0.127	7.30273	0.730273		0.0560119	1.63274	0.061416	0.0246102	0.0218352	0.22434	2.12575	0.0360025		2.68083	0.0191332	0.00920144		0.360025	0.0109541		0.0219082	0.00876328	0.00927447
Bark beetle	Endoconidiophora polonica	331	7.68	0.496	0.516	22.264	0.65	0.477	0.321	2.28	8.87	0.872		46.173	0.219	0.214	0.238	14.184	0.479	0.449	0.998	0.192	0.107	14.4557	1.44557	0.0717004	0.0745916	3.21842	0.0939622	0.0689538	0.0464029	0.329591	1.28222	0.126054		6.67464	0.031658	0.0309353	0.0344046	2.0504	0.0692429	0.0649062	0.144268	0.027755	0.0154676
Bark beetle	Endoconidiophora polonica	331	7.35	0.704	0.527	21.196	0.669	0.691	0.222	1.352	12.781	0.764		45.596	0.253	0.196	0.178	12.329	0.532	0.427	1.171	0.269	0.144	10.5067	1.05067	0.0739669	0.0553701	2.22699	0.0702896	0.0726011	0.0233248	0.14205	1.34286	0.0802709		4.79062	0.0265819	0.0205931	0.0187019	1.29537	0.0558955	0.0448635	0.123033	0.0282629	0.0151296
Bark beetle	Endoconidiophora polonica	331	5.1	0.735	0.619	18.645	0.754	0.723	0.246	1.972	11.98	0.831		47.592	0.368	0.311	0.279	12.397	0.516	0.338	1.298	0.237	0.158	10.6675	1.06675	0.0784058	0.0660315	1.98895	0.0804326	0.0771257	0.0262419	0.210362	1.27796	0.0886465		5.07685	0.0392562	0.0331758	0.0297622	1.32244	0.055044	0.036056	0.138464	0.0252819	0.0168546
Bark beetle	Endoconidiophora polonica	331	8.65	0.642	0.487	19.435	0.728	0.62	0.296	2.785	16.082	0.827		44.72	0.264	0.211		11.25	0.5	0.196	0.677	0.15	0.131	11.6758	1.16758	0.0749589	0.0568613	2.2692	0.0850001	0.0723902	0.0345605	0.325172	1.87771	0.0965592		5.22143	0.0308242	0.024636		1.31353	0.0583792	0.0228846	0.0790454	0.0175138	0.0152953
Bark beetle	Endoconidiophora polonica	331	5.61	0.726	0.773	18.315	0.783	0.804	0.447	2.117	13.929	0.936		45.381	0.254	0.304		13.763	0.384	0.282	0.802			11.9287	1.19287	0.0866024	0.0922088	2.18474	0.0934017	0.0959067	0.0533213	0.252531	1.66155	0.111653		5.41336	0.0302989	0.0362632		1.64175	0.0458062	0.0336389	0.0956682
Bark beetle	Endoconidiophora polonica	331	8.23	0.687	0.643	23.376	0.967	0.631	0.386	0.566	9.866	0.789		49.05	0.223	0.302		11.124	0.282	0.284	0.66		0.163	9.37303	0.937303	0.0643927	0.0602686	2.19104	0.0906372	0.0591438	0.0361799	0.0530513	0.924743	0.0739532		4.59747	0.0209018	0.0283065		1.04266	0.0264319	0.0266194	0.061862		0.015278
Bark beetle	Endoconidiophora polonica	331	9.55	0.745	0.61	25.889	1.048	0.631	0.481	0.911	10.213	0.707		48.099	0.165	0.181		8.973	0.212	0.167	0.605	0.15	0.215	11.241	1.1241	0.0837458	0.0685704	2.91019	0.117806	0.070931	0.0540694	0.102406	1.14805	0.0794742		5.40683	0.0185477	0.0203463		1.00866	0.023831	0.0187725	0.0680083	0.0168616	0.0241683
Bark beetle	Grosmannia penicillata	188	13.48	0.552	2.035	19.057	2.618	0.601	0.87	1.076	20.502	0.891		45.064	0.144	0.081	0.261	5.51		0.186	0.161	0.215	0.176	8.96083	0.896083	0.0494638	0.182353	1.70767	0.234595	0.0538546	0.0779592	0.0964185	1.83715	0.079841		4.03811	0.0129036	0.00725827	0.0233878	0.493742		0.0166671	0.0144269	0.0192658	0.0157711
Bark beetle	Grosmannia penicillata	188	9.49	0.444	1.707	20.139	2.926	0.556	0.843	1.448	23.873	0.481		41.604	0.18		0.255	4.817		0.172	0.208	0.21	0.135	10.4919	1.04919	0.046584	0.179096	2.11296	0.306993	0.0583349	0.0884466	0.151923	2.50473	0.050466		4.36504	0.0188854		0.0267543	0.505394		0.018046	0.0218231	0.022033	0.014164
Bark beetle	Grosmannia penicillata	188	10.76	0.487	1.981	20.501	3.154	0.568	0.894	0.802	20.694	0.501		44.744	0.182		0.221	4.86		0.186	0.125		0.101	8.53271	0.853271	0.0415543	0.169033	1.74929	0.269122	0.0484658	0.0762825	0.0684324	1.76576	0.0427489		3.81788	0.0155295		0.0188573	0.41469		0.0158708	0.0106659		0.00861804
Bark beetle	Grosmannia penicillata	188	8.63		2.368	20.608	2.646	0.632	0.883	0.468	25.034	1.28		39.786	0.118			5.61	0.107	0.108	0.157	0.057	0.137	7.03407	0.703407		0.166567	1.44958	0.186121	0.0444553	0.0621108	0.0329194	1.76091	0.0900361		2.79857	0.0083002			0.394611	0.00752645	0.00759679	0.0110435	0.00400942	0.00963667
Bark beetle	Grosmannia penicillata	188	10.25	0.502	1.873	20.739	3.517	0.508	1.006	0.632	18.679	0.666		46.662	0.178		0.079	4.46		0.185	0.118	0.092	0.104	9.21405	0.921405	0.0462545	0.172579	1.9109	0.324058	0.0468074	0.0926933	0.0582328	1.72109	0.0613656		4.29946	0.016401		0.0072791	0.410947		0.017046	0.0108726	0.00847692	0.00958261
Bark beetle	Grosmannia penicillata	188	10.74	0.489996	2.52836	22.7681	3.76218	0.439451	1.05369	0.668299	14.2747	1.13683		41.1361	0.0958896	0.225183		11.1093		0.09	0.0658554	0.0691518	0.086513	10.3459	1.03459	0.0506944	0.261581	2.35556	0.38923	0.045465	0.109013	0.0691413	1.47684	0.117615		4.25589	0.0099206	0.0232971		1.14936		0.00931128	0.00681331	0.00715435	0.00895052
Bark beetle	Grosmannia penicillata	188	11.12	0.741	2.741	23.382	3.469	0.374	0.855	0.311	12.712	0.698		41.187		0.26		12.894		0.16	0.119		0.098	11.5928	1.15928	0.0859027	0.317759	2.71063	0.402154	0.0433571	0.0991185	0.0360536	1.47368	0.0809178		4.77473		0.0301413		1.49478		0.0185485	0.0137954		0.0113609
Phylogenetic control	Esteya vermicola	167	10.22	0.493	2.428	22.876	2.441	0.803	0.911	0.972	16.043	0.432		50.762	0.05		0.129	1.161		0.199	0.062	0.056	0.181	22.4082	2.24082	0.110473	0.544072	5.1261	0.546985	0.179938	0.204139	0.217808	3.59495	0.0968035		11.3749	0.0112041		0.0289066	0.260159		0.0445924	0.0138931	0.0125486	0.0405589
Phylogenetic control	Esteya vermicola	167	9.47	0.345	2.121	24.127	2.534	0.721	0.848	0.899	16.155	0.487		49.908			0.132	1.28		0.169	0.083	0.059	0.132	27.1248	2.71248	0.0935806	0.575317	6.5444	0.687343	0.19557	0.230018	0.243852	4.38201	0.132098		13.5375			0.0358048	0.347198		0.0458409	0.0225136	0.0160036	0.0358048
Phylogenetic control	Esteya vermicola	167	11.15	0.624	2.192	23.841	2.714	0.721	0.91	0.999	17.894	0.456		47.939	0.076		0.116	1.055		0.195	0.111	0.033	0.123	21.3177	2.13177	0.133022	0.467283	5.08235	0.578562	0.1537	0.193991	0.212964	3.81458	0.0972086		10.2195	0.0162014		0.0247285	0.224901		0.0415695	0.0236626	0.00703483	0.0262207
Phylogenetic control	Esteya vermicola	167	9.84	0.693	2.115	24.495	2.811	0.772	0.811	1.36	18.685	0.565		46.076	0.085			1.151		0.152	0.098		0.129	25.5927	2.55927	0.177357	0.541285	6.26893	0.71941	0.197576	0.207557	0.34806	4.78199	0.144599		11.7921	0.0217538			0.294572		0.0389009	0.0250808		0.0330146
Phylogenetic control	Esteya vermicola	167	6.74	0.731	2.115	25.712	2.934	0.783	0.894	1.15	17.979	0.517		45.777	0.081			0.874		0.166	0.068	0.088	0.132	20.3353	2.03353	0.148651	0.430092	5.22862	0.596638	0.159225	0.181798	0.233856	3.65609	0.105134		9.3089	0.0164716			0.177731		0.0337566	0.013828	0.0178951	0.0268426
Phylogenetic control	Esteya vermicola	167	9.91	0.874	1.373	23.468	1.771	0.696	0.671	0.351	12.883	0.5		54.91			0.1	1.987		0.192	0.127	0.037	0.06	19.6819	1.96819	0.17202	0.270233	4.61896	0.348567	0.136986	0.132066	0.0690836	2.53562	0.0984097		10.8074			0.0196819	0.39108		0.0377893	0.0249961	0.00728232	0.0118092
Phylogenetic control	Esteya vermicola	167	8.85	0.728	1.345	24.612	1.825	0.717	0.624	1.253	12.249	0.522		53.636	0.058		0.207	1.947		0.147	0.06		0.071	21.4793	2.14793	0.156369	0.288897	5.28649	0.391998	0.154007	0.134031	0.269136	2.631	0.112122		11.5206	0.012458		0.0444622	0.418202		0.0315746	0.0128876		0.0152503
Wood-degrader	Laetiporus sulphureus	213	10	0.398	0.758	14.79	0.422	0.951	0.337	0.329	18.25	0.681		61.161		0.116	0.158	0.703	0.12	0.06	0.319	0.152	0.296	7.462	0.7462	0.0296988	0.056562	1.10363	0.0314896	0.0709636	0.0251469	0.02455	1.36181	0.0508162		4.56383		0.00865592	0.01179	0.0524579	0.0089544	0.0044772	0.0238038	0.0113422	0.0220875
Wood-degrader	Laetiporus sulphureus	213	8.13		0.783	15.311	0.275	0.851	0.382	0.975	22.807	0.416		56.586	0.136		0.186	0.642		0.159	0.193	0.128	0.171	10.7351	1.07351		0.0840555	1.64364	0.0295214	0.0913553	0.0410079	0.104667	2.44834	0.0446578		6.07454	0.0145997		0.0199672	0.0689191		0.0170687	0.0207187	0.0137409	0.0183569
Wood-degrader	Laetiporus sulphureus	213	7.81	0.364	0.825	16.281	0.281	0.91	0.358	1.34	20.31	0.448		57.246	0.068	0.161	0.182	0.698	0.065	0.135	0.099	0.056	0.173	30.8825	3.08825	0.112412	0.25478	5.02797	0.0867797	0.28103	0.110559	0.413825	6.27223	0.138353		17.679	0.0210001	0.0497208	0.0562061	0.21556	0.0200736	0.0416913	0.0305736	0.0172942	0.0534267
Wood-degrader	Laetiporus sulphureus	213	6.3	0.298	0.812	14.74	0.275	0.868	0.37	0.573	23.323	0.559		56.817	0.099		0.226	0.525	0.152		0.14	0.07	0.154	28.6044	2.86044	0.0852412	0.232268	4.2163	0.0786622	0.248287	0.105836	0.163903	6.67141	0.159899		16.2522	0.0283184		0.064646	0.150173	0.0434788		0.0400462	0.0200231	0.0440508
Wood-degrader	Laetiporus sulphureus	213	7.36	0.328	0.566	15.606	0.539	0.761	0.411	1.021	18.747	0.502		59.267	0.066	0.186	0.233	1.358	0.136		0.122		0.151	38.694	3.8694	0.126916	0.219008	6.03859	0.208561	0.294462	0.159032	0.395066	7.25397	0.194244		22.9328	0.0255381	0.0719709	0.0901571	0.525465	0.0526239		0.0472067		0.058428
Wood-degrader	Laetiporus sulphureus	213	5.14	0.5	0.648	15.114	0.742	0.683	0.444	0.499	15.111	0.575		62.974		0.25	0.236	1.863	0.067	0.126	0.048		0.12	49.5556	4.95556	0.247778	0.321121	7.48984	0.367703	0.338465	0.220027	0.247283	7.48835	0.284945		31.2072		0.123889	0.116951	0.923222	0.0332023	0.0624401	0.0237867		0.0594668
Wood-degrader	Pleurotus ulmarius	209	8.93		14.819	32.586	5.097	1.509		2.903	5.694	4.379		22.239	1.296			1.023	1.358		3.849	1.977	1.272	1.74961	0.174961		0.259274	0.570127	0.0891775	0.0264016		0.0507911	0.0996227	0.0766153		0.389095	0.0226749			0.0178985	0.0237597		0.0673424	0.0345898	0.022255
Wood-degrader	Pleurotus ulmarius	209	6.04		14.723	40.54	4.32	2.031		2.963	7.122	3.58		13.38	1.411				1.837		4.612	2.254	1.228	2.1	0.21		0.309183	0.85134	0.09072	0.042651		0.062223	0.149562	0.07518		0.28098	0.029631				0.038577		0.096852	0.047334	0.025788
Wood-degrader	Pleurotus ulmarius	209	5.4		13.641	25.938	4.658	1.589		0.149	8.476	2.619		33.682	1.311				2.245		3.043	1.728	0.92	2.12593	0.212593		0.289998	0.551423	0.0990256	0.033781		0.00316763	0.180193	0.055678		0.716054	0.0278709				0.047727		0.0646919	0.036736	0.0195585
Wood-degrader	Pleurotus ulmarius	209	7.32		14.764	36.361	3.994	1.838		2.103	6.653	4.471		20.591	1.024				1.816		3.2	2.12	1.065	3.30109	0.330109		0.487373	1.20031	0.131846	0.0606741		0.069422	0.219622	0.147592		0.679728	0.0338032				0.0599478		0.105635	0.0699832	0.0351566
Wood-degrader	Pleurotus ulmarius	209	6.02		16.4984	38.6097	5.88283	1.59035		3.83703	7.69144	2.7159		17.8273	0.532099				1.1936		1.66323	1.18765	0.770446	2.00765	0.200765		0.33123	0.775148	0.118107	0.0319286		0.0770342	0.154417	0.0545257		0.357911	0.0106827				0.0239633		0.0333918	0.0238438	0.0154679
Wood-degrader	Pleurotus ulmarius	209	10.58		7.228	26.262	3.187	1.004		0.035	11.802	3.003		43.308	0.48				0.548		1.437	0.737	0.968	3.45633	0.345633		0.249824	0.907702	0.110153	0.0347016		0.00120972	0.407916	0.103794		1.49687	0.0165904				0.0189407		0.0496675	0.0254732	0.0334573
Wood-degrader	Pleurotus ulmarius	209	14.88		7.159	25.782	3.394	0.888		2.687	12.091	2.39		41.272	0.526				0.747		1.43	0.833	0.801	2.65699	0.265699		0.190214	0.685025	0.0901782	0.0235941		0.0713933	0.321257	0.063502		1.09659	0.0139758				0.0198477		0.0379949	0.0221327	0.0212825
Wood-degrader	Grifola frondosa	207	16.59	0.261	5.48	26.803	1.849	2.573	0.849	1.874	19.712	1.338		36.896	0.13			0.44	0.073		0.447	0.456	0.82	7.13249	0.713249	0.0186158	0.39086	1.91172	0.13188	0.183519	0.0605548	0.133663	1.40596	0.0954327		2.6316	0.00927224			0.031383	0.00520672		0.0318822	0.0325242	0.0584864
Wood-degrader	Grifola frondosa	207	15.84	0.475	5.043	26.542	1.241	2.287	0.593	2.009	17.112	0.682		40.718	0.313			0.685		0.361	0.66	0.581	0.699	5.85101	0.585101	0.0277923	0.295066	1.55298	0.072611	0.133813	0.0346965	0.117547	1.00122	0.0399039		2.38241	0.0183137			0.0400794		0.0211221	0.0386167	0.0339944	0.0408986
Wood-degrader	Grifola frondosa	207	17.89	0.332	5.725	24.43	1.433	2.637	1.336	1.624	20.122	0.543		39.36	0.132			0.816	0.143		0.304	0.294	0.77	6.45612	0.645612	0.0214343	0.369613	1.57723	0.0925162	0.170248	0.0862538	0.104847	1.2991	0.0350567		2.54113	0.00852208			0.0526819	0.00923225		0.0196266	0.018981	0.0497121
Wood-degrader	Grifola frondosa	207	19.36	0.401	5.438	23.832	1.611	2.839	1.216	1.854	18.967	1.163		39.579	0.238			0.709	0.233	0.292	0.319	0.295	1.014	4.68017	0.468017	0.0187675	0.254507	1.11538	0.0753975	0.13287	0.0569108	0.0867703	0.887687	0.0544303		1.85236	0.0111388			0.0331824	0.0109048	0.0136661	0.0149297	0.0138065	0.0474569
Wood-degrader	Grifola frondosa	207	20.48	0.522	6.306	28.797	2.168	3.024	1.57	1.538	23.743	0.676		30.047	0.15			0.3			0.212	0.349	0.596	5.44004	0.544004	0.028397	0.343049	1.56657	0.11794	0.164507	0.0854086	0.0836678	1.29163	0.0367747		1.63457	0.00816006			0.0163201			0.0115329	0.0189857	0.0324226
Wood-degrader	Grifola frondosa	207	16.11	0.376	6.388	28.591	1.901	2.878	1.411	1.007	20.034	0.548		34.203	0.177			0.605	0.122	0.334	0.346	0.38	0.698	5.42272	0.542272	0.0203894	0.346403	1.55041	0.103086	0.156066	0.0765146	0.0546068	1.08639	0.0297165		1.85473	0.00959821			0.0328074	0.00661572	0.0181119	0.0187626	0.0206063	0.0378506
Wood-degrader	Grifola frondosa	207	16.42	0.547	3.076	22.294	1.291	1.727	0.444	1.422	15.942	0.388		51.353	0.057			0.64		0.096	0.286	0.067	0.368	13.5191	1.35191	0.0739496	0.415848	3.01395	0.174532	0.233475	0.0600249	0.192242	2.15522	0.0524542		6.94248	0.0077059			0.0865224		0.0129784	0.0386647	0.00905781	0.0497504
Wood-degrader	Lentinula edodes	211	9.16	1.096	3.928	22.174	2.146	1.32		3.279	14.768			45.466	0.648				0.632		2.111	1.525	0.908	2.9559	0.29559	0.0323966	0.116108	0.65544	0.0634335	0.0390178		0.0969238	0.436527			1.34393	0.0191542				0.0186813		0.0623989	0.0450774	0.0268395
Wood-degrader	Lentinula edodes	211	7.23	1.796	4.814	38.955	2.213	1.475		4.421	24.503			12.768	1.299				1.648		3.322	1.588	1.197	2.374	0.2374	0.042637	0.114284	0.924791	0.0525366	0.0350165		0.104954	0.581701			0.303112	0.0308382				0.0391235		0.0788642	0.0376991	0.0284167
Wood-degrader	Lentinula edodes	211	7.2	2.105	4.682	39.668	2.881	2.011		13.662	20.45			5.844	1.465				1.624		2.564	1.645	1.4	1.83556	0.183556	0.0386384	0.0859407	0.728128	0.0528824	0.036913		0.250774	0.375371			0.10727	0.0268909				0.0298094		0.0470636	0.0301949	0.0256978
Wood-degrader	Lentinula edodes	211	7.72	1.991	6.36	36.863	2.768	2.511		5.224	20.923			15.026	1.004				1.534		2.981	1.378	1.438	2.61503	0.261503	0.0520652	0.166316	0.963977	0.0723839	0.0656633		0.136609	0.547142			0.392934	0.0262549				0.0401145		0.0779539	0.0360351	0.0376041
Wood-degrader	Lentinula edodes	211	10.11	1.168	6.29	36.555	3.902	2.337		7.75	15.472			17.863	1.169				1.426		3.147	1.469	1.453	1.57864	0.157864	0.0184385	0.0992961	0.57707	0.0615983	0.0368927		0.122344	0.244246			0.281992	0.0184542				0.0225113		0.0496796	0.0231901	0.0229376
Wood-degrader	Lentinula edodes	211	7.838	2.19099	5.12119	16.7111	3.5565	1.23607		4.46349	11.9236			48.6908	0.834116				1.48847		1.94795	1.14979	0.685989	0.779713	0.0779713	0.0170835	0.0399306	0.130298	0.0277305	0.00963783		0.0348024	0.0929695			0.379649	0.00650372				0.0116058		0.0151884	0.00896504	0.00534875
Wood-degrader	Lentinula edodes	211	13.45	1.4	4.325	25.631	4.805	0.991		3.595	7.038			48.519	0.514				0.496		1.445	0.692	0.55	2.21918	0.221918	0.0310686	0.0959796	0.568799	0.106632	0.0219921		0.0797796	0.156186			1.07672	0.0114066				0.0110071		0.0320672	0.0153567	0.0122055
Pathogen	Trichoderma sp.	338	2.31	0.337	0.528	17.237	0.82	0.378	0.164	1.597	36.97			40.25	0.062			1.439			0.057	0.067	0.095	111.479	11.1479	0.375684	0.588608	19.2156	0.914126	0.42139	0.182825	1.78032	41.2137			44.8702	0.0691168			1.60418			0.0635429	0.0746908	0.105905
Pathogen	Trichoderma sp.	338	1.332	0.574	0.576	16.317	0.837	0.368	0.208	1.326	38.516			40.063				1.01				0.088	0.118	97.7688	9.77688	0.561193	0.563148	15.9529	0.818325	0.359789	0.203359	1.29641	37.6566			39.1691				0.987465				0.0860365	0.115367
Pathogen	Trichoderma sp.	338	1.822	0.55	0.764	18.526	1.063	0.446	0.26	1.451	34.988			39.543	0.084			2.097			0.103		0.125	76.6696	7.66696	0.421683	0.585756	14.2038	0.814998	0.341946	0.199341	1.11248	26.8252			30.3175	0.0644025			1.60776			0.0789697		0.095837
Pathogen	Trichoderma sp.	338	1.342	0.395	0.551	17.449	1.049	0.377	0.339	1.285	38.786			38.467	0.047			1.072				0.082	0.101	146.802	14.6802	0.579867	0.808878	25.6154	1.53995	0.553443	0.497658	1.8864	56.9385			56.4702	0.0689968			1.57372				0.120377	0.14827
Pathogen	Trichoderma sp.	338	1.136	0.479187	0.566757	18.2573	1.05407	0.560359	0.216101	1.64628	37.4675			38.2242	0.0445559			1.28306				0.0847217	0.115873	99.7594	9.97594	0.478033	0.565393	18.2134	1.05153	0.55901	0.215581	1.64232	37.3773			38.1323	0.0444487			1.27997				0.0845178	0.115595
Pathogen	Trichoderma sp.	338	1.961	0.340359	0.506913	19.165	0.893026	0.492539	0.164501	1.49199	37.4186			38.0539	0.0367375			1.23127				0.0805658	0.124522	81.901	8.1901	0.278758	0.415167	15.6963	0.731398	0.403395	0.134728	1.22195	30.6463			31.1666	0.0300884			1.00842				0.0659843	0.101985
Pathogen	Penicillium commune	P21	9.55	0.562	2.179	14.162	0.927	0.596	0.259	3.814	8.547	0.333		63.77	0.149	0.071		4.116	0.016	0.093	0.139	0.044	0.224	37.7106	3.77106	0.211933	0.821713	5.34057	0.349577	0.224755	0.0976704	1.43828	3.22312	0.125576		24.048	0.0561888	0.0267745		1.55217	0.00603369	0.0350708	0.0524177	0.0165927	0.0844717
Pathogen	Penicillium commune	P21	15.82	0.523	2.075	13.253	1.036	0.63	0.306	3.415	8.835	0.114		65.114	0.156	0.061		4.035	0.025	0.136	0.106	0.031	0.149	34.5469	3.45469	0.18068	0.716848	4.5785	0.357906	0.217645	0.105714	1.17978	3.05222	0.0393835		22.4949	0.0538932	0.0210736		1.39397	0.00863673	0.0469838	0.0366197	0.0107095	0.0514749
Pathogen	Penicillium commune	P21	8.05	0.642	2.425	13.682	0.832	0.701	0.255	4.571	8.184	0.19		62.41	0.159	0.077		5.325	0.049	0.14	0.137	0.05	0.168	36.4313	3.64313	0.233889	0.883459	4.98453	0.303108	0.255383	0.0928998	1.66527	2.98154	0.0692195		22.7368	0.0579258	0.0280521		1.93997	0.0178513	0.0510038	0.0499109	0.0182157	0.0612046
Pathogen	Penicillium commune	P21	8.86	0.584	2.091	13.893	0.976	0.678	0.314	3.756	9.573	0.208		63.181	0.147	0.088		3.984		0.119	0.131	0.079	0.199	31.9977	3.19977	0.186867	0.669073	4.44545	0.312298	0.216945	0.100473	1.20184	3.06314	0.0665553		20.2165	0.0470367	0.028158		1.27479		0.0380773	0.041917	0.0252782	0.0636755
Pathogen	Penicillium commune	P21	7.766	0.573	2.456	13.401	0.964	0.759	0.295	3.278	8.158	0.271		64.093	0.113	0.095		5.06		0.107	0.109	0.083	0.184	36.069	3.6069	0.206675	0.885855	4.83361	0.347705	0.273764	0.106404	1.18234	2.94251	0.097747		23.1177	0.040758	0.0342656		1.82509		0.0385939	0.0393152	0.0299373	0.066367
Pathogen	Penicillium commune	P21	7.683	0.603	1.214	15.298	1.187	0.434	0.425	3.426	18.424	0.352		55.05	0.247	0.049	0.099	2.341		0.197	0.165	0.086	0.403	27.9526	2.79526	0.168554	0.339345	4.27619	0.331798	0.121314	0.118799	0.957657	5.14999	0.0983932		15.3879	0.069043	0.0136968	0.0276731	0.654371		0.0550667	0.0461218	0.0240393	0.112649
Pathogen	Penicillium commune	P21	9.344	0.565	1.043	14.429	1.304	0.385	0.447	3.523	20.004	0.363		54.366	0.205	0.057		2.502		0.214	0.15		0.443	30.7628	3.07628	0.17381	0.320856	4.43877	0.401147	0.118437	0.13751	1.08377	6.1538	0.111669		16.7245	0.0630638	0.0175348		0.769686		0.0658325	0.0461443		0.136279
Pathogen	Chaetomium globosum	P7	1.162	0.539	0.901	19.374	0.412	0.527		8.725	16.705	0.289		50.322	0.458			0.644	0.108	0.446	0.326		0.226	77.9518	7.79518	0.42016	0.702346	15.1024	0.321161	0.410806		6.8013	13.0218	0.225281		39.2269	0.357019			0.50201	0.084188	0.347665	0.254123		0.176171
Pathogen	Chaetomium globosum	P7	1.449	0.501	0.818	18.449	0.462	0.573		8.082	17.021	0.426		51.23	0.39			0.958		0.452	0.32	0.169	0.147	73.7778	7.37778	0.369627	0.603502	13.6113	0.340853	0.422747		5.96272	12.5577	0.314293		37.7964	0.287733			0.706791		0.333476	0.236089	0.124684	0.108453
Pathogen	Chaetomium globosum	P7	1.528	0.588	0.914	20.33	0.738	0.553		8.546	16.43	0.639		49.134	0.313			1.068		0.37	0.136	0.09	0.149	65.6571	6.56571	0.386064	0.600106	13.3481	0.484549	0.363084		5.61105	10.7875	0.419549		32.2599	0.205507			0.701217		0.242931	0.0892936	0.0590914	0.097829
Pathogen	Chaetomium globosum	P7	1.16	0.614	1.136	19.69	0.649	0.546		8.172	15.835	0.675		50.821	0.293			0.536		0.53	0.197	0.131	0.174	62.0586	6.20586	0.38104	0.704986	12.2193	0.40276	0.33884		5.07143	9.82698	0.418896		31.5388	0.181832			0.332634		0.328911	0.122255	0.0812968	0.107982
Pathogen	Chaetomium globosum	P7	1.229	0.621462	1.26286	20.3117	0.649711	0.716177		8.49477	16.4827	0.733172		49.002	0.313299			0.647747		0.373572	0.157783	0.0706963	0.16239	48.5844	4.85844	0.301934	0.613555	9.86831	0.315658	0.34795		4.12713	8.008	0.356207		23.8073	0.152215			0.314704		0.181498	0.0766577	0.0343473	0.0788962
Pathogen	Chaetomium globosum	P7	1.72	0.705	1.008	20.251	0.885	0.652		8.172	17.265	0.387		48.751	0.309			0.955		0.29	0.13	0.085	0.155	67.7698	6.77698	0.477777	0.683119	13.7241	0.599762	0.441859		5.53815	11.7005	0.262269		33.0384	0.209409			0.647201		0.196532	0.0881007	0.0576043	0.105043
Control	Control Sawdust	CK	32.5	2.324	1.497	24.571	2.177	1.461		8.669	9.613	3.981		29.967	1.168			4.455	0.731		3.126	1.269	4.993	0.696985	0.0696985	0.0161979	0.0104339	0.171256	0.0151734	0.0101829		0.0604216	0.0670011	0.027747		0.208865	0.00814078			0.0310507	0.00509496		0.0217877	0.00884473	0.0348004
Control	Control Sawdust	CK	39.41	2.429	1.629	31.626	1.638	1.703		2.964	9.296	3.345		29.475	1.329			4.2	0.891		3.808	1.112	4.555	0.583304	0.0583304	0.0141684	0.00950202	0.184476	0.00955452	0.00993366		0.0172891	0.0542239	0.0195115		0.171929	0.00775211			0.0244988	0.00519724		0.0222122	0.00648634	0.0265695
Control	Control Sawdust	CK	28.59	3.706	1.471	20.072	1.89	1.914		4.865	15.478	3.434		34.927	1.686			3.699	1.169		2.23	1.062	2.396	0.471074	0.0471074	0.017458	0.0069295	0.0945539	0.00890329	0.00901635		0.0229177	0.0729128	0.0161767		0.164532	0.0079423			0.017425	0.00550685		0.0105049	0.0050028	0.0112869
Control	Control Sawdust	CK	21.147	6.888	1.823	27.509	1.548	1.818		4.865	12.206	4.187		26.873	1.218			4.154	1.39		1.992	1.038	2.49	0.466071	0.0466071	0.032103	0.00849647	0.128211	0.00721478	0.00847317		0.0226743	0.0568886	0.0195144		0.125247	0.00567674			0.0193606	0.00647838		0.00928413	0.00483782	0.0116052
Control	Control Sawdust	CK	19.538	4.334	2.949	25.639	2.288	2.22		0.034	12.913	4.537		31.893	1.175			4.67	0.799		2.526	1.373	2.65	0.520217	0.0520217	0.0225462	0.0153412	0.133378	0.0119026	0.0115488		0.000176874	0.0671756	0.0236022		0.165913	0.00611255			0.0242941	0.00415653		0.0131407	0.00714258	0.0137858
Control	Control Sawdust	CK	21.012	5.03519	1.58063	24.1538	1.54315	2.4019		3.49914	11.9525	4.65714		30.8385	1.43397			5.01808	1.37042		2.40353	0.707208	3.40486	0.457374	0.0457374	0.0230297	0.00722938	0.110473	0.00705796	0.0109857		0.0160042	0.0546675	0.0213006		0.141047	0.00655861			0.0229514	0.00626795		0.0109931	0.00323459	0.015573
Control	Control Sawdust	CK	26.37	3.707	2.117	25.638	1.895	1.762		1.559	13.167	3.748		30.298	1.554			4.03	0.892		3.219	1.039	5.376	0.583997	0.0583997	0.0216488	0.0123632	0.149725	0.0110667	0.01029		0.00910451	0.0768949	0.0218882		0.176939	0.00907531			0.0235351	0.00520925		0.0187989	0.00606773	0.0313957
