# Supplementary material for: Fungal symbiont of an ambrosia beetle possesses high nutrient content and suppresses competing fungi with antimicrobial compounds
Source: ISME J. 2025 Nov 20;19(1):wraf258. doi: 10.1093/ismejo/wraf258 (PMC12684719; doi:10.1093/ismejo/wraf258)
Supplement: suppl_wraf258 [file suppl_wraf258.zip › Data_Suppl. Fig.4.xlsx]

## Sheet: Tabelle1
amino acid concentration in nmol/mg, Pan Yu, 05.04.2022, API6500
	weight (mg)	Ala	Ser	Pro	Val	Thr	Ile	Leu	Asp	Glu	Met	His	Phe	Arg	Tyr	Trp	Asn	Gln	Lys	GABA
A1-159-1	8.96	12.0335	4.3384	1.31083	1.10488	2.07081	0.925367	1.49684	7.58607	13.2296	0.213	1.99965	1.32579	1.52006	0.693052	0.371333	0.74641	30.1404	0.666163	30.3896
A2-159-2	12.89	2.3929	0.968632	0.476372	0.284629	0.680202	0.202607	0.124835	2.2895	6.31492	0.0177203	0.593471	0.268914	0.403194	0.12492	0.0438361	0.763344	21.3931	0.130616	6.34008
A3-159-3	14.97	1.43606	0.810148	0.37896	0.209304	0.605948	0.127676	0.0999842	1.82997	6.04404	0.0177777	0.753593	0.238839	0.484795	0.0977996	0.0360376	0.7512	20.9787	0.159263	3.98674
A4-159-4	12.37	1.88065	1.04129	0.470377	0.275718	0.630464	0.182128	0.132956	2.29057	6.78683	0.0182939	0.712707	0.313886	0.460712	0.142048	0.0468425	0.847364	23.0677	0.136205	3.5715
A5-159-5	13.09	1.96109	0.562976	0.359147	0.15828	0.452203	0.0868876	0.103412	1.27111	6.01135	0.0199843	0.767532	0.248336	0.511554	0.113206	0.0444938	0.978021	23.0817	0.165644	1.1759
A6-159-6	10.09	3.99183	1.80843	0.790993	0.585657	1.13264	0.463274	0.427214	3.62162	6.8347	0.0515107	0.784542	0.482726	0.695625	0.230164	0.123149	0.418586	17.054	0.202557	9.32225
A7-211-1	6.12	14.2949	5.26343	1.9218	2.51495	2.27525	2.76735	6.80163	6.11214	4.82038	0.219206	0.338843	6.03789	0.533258	0.629056	0.945707	3.17223	9.96306	0.329986	23.3368
A8-211-2	5.36	8.92864	4.77494	1.17761	1.4353	1.82996	1.55623	4.60686	7.05855	5.08849	0.0678497	0.192619	4.45748	0.382694	0.0625282	0.256042	2.52485	9.09522	0.208806	17.715
A9-211-3	7.76	5.87531	3.1588	0.74856	0.787657	0.910257	0.910122	2.85188	5.48641	3.47908	0.0666552	0.107615	2.97973	0.19546	0.0909962	0.243544	1.57157	6.91269	0.11582	11.5233
A10-211-4	9.81	7.77169	3.01903	0.870973	0.932292	1.06225	1.02582	3.43294	4.46212	3.98	0.0781104	0.136526	3.35072	0.248709	0.185934	0.354934	1.62497	6.30685	0.129469	11.8078
A11-211-5	9.4	7.73272	2.90364	0.907295	0.96107	1.03303	1.03907	3.48176	4.67708	4.29076	0.116325	0.125636	3.51609	0.223101	0.260391	0.446735	1.767	6.36012	0.128136	12.456
A12-211-6	7.61	6.11042	2.70119	0.684948	0.788522	0.815006	0.881444	2.78068	4.2481	3.1192	0.0454541	0.0959563	2.8249	0.180948	0.109948	0.20789	1.4166	5.50828	0.094717	9.92583
B1-311-1	11.83	2.13871	0.846693	0.205262	0.567568	1.5748	0.330222	0.300449	1.49968	3.54956	0.0308066	0.167744	0.195405	0.0903906	0.13866	0.123651	0.39406	9.62636	0.0363401	6.03791
B2-311-2	6.68	2.94866	2.14014	0.529178	1.14318	2.74049	0.977907	0.820926	4.47257	8.22479	0.0904617	0.559414	0.520349	0.367487	0.33675	0.312608	0.878956	19.7667	0.153597	16.8091
B3-311-3	9.86	3.43448	1.70222	0.354474	0.887855	1.92252	0.705525	0.725423	2.90559	6.69032	0.074574	0.373374	0.470113	0.230342	0.30609	0.279721	0.793889	16.7508	0.106717	10.878
B4-311-4	9.42	1.18887	0.680591	0.139465	0.404764	1.43715	0.26733	0.225977	1.10796	3.24497	0.0172649	0.104769	0.131236	0.0649704	0.0740612	0.0504582	0.339637	8.09953	0.0241323	3.10854
B5-311-5	11.13	2.34004	1.15161	0.203428	0.544597	1.53568	0.394495	0.360052	0.674739	3.12266	0.0240807	0.101356	0.194495	0.0612636	0.12332	0.0871573	0.403065	10.538	0.0334121	4.46897
B6-311-6	10.75	3.05015	1.4922	0.326563	0.81981	1.97989	0.580511	0.524334	2.47769	5.27539	0.047964	0.285789	0.351197	0.18014	0.255381	0.234863	0.581454	13.656	0.0728041	10.141
B7-209-1	7.07	19.9394	8.88154	3.42159	3.3975	2.32613	3.22387	0.427381	11.1768	4.10866	0.0226561	0.442869	0.768794	0.618293	0.202841	0	3.77185	5.87334	0.760437	8.41372
B8-209-2	8.75	11.7004	4.26632	2.02578	1.66517	1.09798	1.82747	0.65814	10.0067	2.62404	0.0423358	0.172613	1.19541	0.347863	0.167183	0.252308	1.90289	5.09923	0.338301	4.88149
B9-209-3	4.16	8.96864	3.65149	1.86608	1.36474	1.15694	1.4096	0.291882	11.3295	1.12596	0.00973737	0.167886	0.496173	0.329052	0.0451438	0	2.07958	4.68059	0.197677	2.10071
B10-209-4	5.52	15.3725	6.29626	2.53179	2.02565	1.82323	2.38861	2.60288	14.9383	5.71812	0.141762	0.31343	3.71235	0.847012	0.127633	0.342304	3.09104	9.2702	0.646312	4.97251
B11-209-5	6.23	11.2752	6.48822	2.46629	2.00176	1.94136	2.19865	0.594724	13.1265	2.30645	0.03372	0.275351	1.13289	0.625111	0.134099	0.206712	2.99321	5.99218	0.579398	3.75328
B12-209-6	6.1	10.5623	4.60669	2.21684	1.79112	1.39382	1.88972	0.385663	12.1675	1.42335	0.0170903	0.222969	0.611149	0.36228	0.155709	0.231174	2.38473	3.61886	0.403305	2.9378
C1-213-1	5.55	15.8524	7.22852	0.766401	0.955523	2.09388	0.594898	2.17998	22.0566	25.8467	0.110334	0.923025	2.9781	0.876405	1.69399	1.11558	2.51404	46.7508	0.346914	15.2608
C2-213-2	4.8	18.3161	6.94594	0.780208	1.01319	2.08302	0.826261	3.41879	43.8785	40.7011	0.250983	1.82923	5.36594	1.22963	2.24002	1.74348	3.26476	56.0729	0.731322	15.5927
C3-213-3	5.79	10.3265	4.89965	0.485879	0.750478	1.36431	0.482546	1.74213	18.4751	23.9159	0.0906434	0.776275	3.23407	0.783317	1.49305	1.14516	1.48565	26.5164	0.390351	5.07887
C4-213-4	6.55	12.0296	5.03676	0.399676	0.680581	1.20076	0.410993	1.65675	19.3651	23.2745	0.104904	0.65755	3.15504	0.612671	1.37174	1.06418	1.45477	26.3179	0.301672	4.96685
C5-213-5	5.34	14.6313	6.57049	0.64743	0.813469	1.74839	0.50759	1.78892	23.2552	28.705	0.0950419	1.0254	2.8157	0.963973	1.52658	1.06399	2.23111	42.7694	0.368886	10.2921
C6-213-6	4.18	12.5339	5.07898	1.01626	1.0591	1.94897	0.90027	3.02826	31.3159	25.9788	0.267537	1.04558	3.68681	0.896232	1.65756	1.26699	2.39127	33.7752	0.567995	28.419
C7-10(1)	2.39	42.0021	6.34964	2.14249	5.45486	6.0765	4.16837	5.19304	22.6119	32.907	0.401324	5.2054	3.43184	2.56117	2.57082	0.84149	3.98249	18.308	2.56186	31.848
C8-10(2)	1.86	42.5649	6.6117	1.93697	3.53356	4.76792	3.54791	4.75919	13.7194	38.9329	0.565556	4.0564	3.64876	2.29289	2.12288	0.723122	2.24549	10.8826	2.23874	13.5963
C9-10(3)	2.94	49.0334	7.20942	2.74213	6.10324	7.81202	4.5588	5.77764	27.1438	44.5553	0.539428	7.43767	3.69288	3.28926	3.03018	0.934387	5.52733	20.1326	2.76979	28.9418
C10-10(4)	1.52	38.7639	6.94776	2.10139	5.36269	6.57352	4.0379	5.05664	14.5775	42.2337	0.366786	5.37017	3.10208	3.05167	2.51558	0.755938	3.80093	11.3818	3.12916	34.807
C11-10(5)	2.29	45.1277	6.71713	2.28153	4.95863	6.06576	3.93768	5.06348	19.9465	37.96	0.430416	5.74146	3.58703	2.70967	2.48614	0.780933	3.81868	15.3744	2.81734	29.0116
C12-10(6)	3.88	44.8325	6.10319	2.05361	5.92941	5.96623	4.1045	4.97466	21.4544	46.9466	0.309227	6.09064	2.97732	2.39285	2.52565	0.712206	5.3587	20.833	2.36901	26.4569
D1-188-1	11.81	5.76409	1.47241	0.45191	0.393276	1.35829	0.244858	0.444038	4.2578	12.3255	0.0604875	0.684488	0.140833	0.193734	0.258655	0.266047	1.68827	32.8568	0.0899457	1.87603
D2-188-2	13.62	6.64378	1.57402	1.14233	0.487593	1.73576	0.30049	0.473643	4.35905	10.5433	0.0554429	0.744767	0.144455	0.438601	0.277081	0.329616	2.03384	51.7226	0.150026	2.73328
D3-188-3	10.73	7.83448	1.91853	1.25991	0.509267	1.99677	0.30337	0.48519	5.79662	13.3803	0.0741152	0.967186	0.162866	0.526654	0.299893	0.342335	2.38549	55.2507	0.115299	3.15579
D4-188-4	9.05	8.67348	2.17832	1.33014	0.496114	1.91944	0.307574	0.46115	8.48705	17.3205	0.0776486	1.31828	0.149016	0.505477	0.294525	0.36913	2.74059	64.323	0.23823	3.81469
D5-188-5	9.14	8.95927	2.33796	1.43482	0.532656	1.91778	0.34448	0.498488	8.84489	19.4909	0.0793169	1.40686	0.161713	0.539341	0.317953	0.424057	2.72445	70.5414	0.264411	4.38289
D6-188-6	9.31	11.3573	1.95148	1.86215	0.677543	1.73994	0.447002	0.624329	7.49597	17.683	0.0833738	1.05859	0.233701	0.458163	0.334526	0.42146	2.50769	55.9552	0.191758	8.20014
D7-207-1	11.16	9.54569	4.28667	1.49931	1.87716	1.98823	0.465978	0.111645	8.64536	7.65315	0.00385667	0.358398	0.204406	0.211156	0.749203	0.364779	1.55458	5.99091	0.0820698	6.58072
D8-207-2	11.46	8.11721	3.31937	1.57661	1.43356	1.40835	0.809695	0.0533038	11.9917	9.93251	0.00119856	0.227429	0.0548778	0.252195	0.849052	0.35693	1.68156	6.83542	0.195208	0.610093
D9-207-3	7.88	10.2034	4.36271	1.2457	1.66115	2.22731	0.244297	0.0323829	9.52547	6.45121	0.00182781	0.225193	0.0670348	0.0902069	0.423604	0.1984	1.61726	5.80689	0.0412941	15.8015
D10-207-4	11.04	5.63802	3.47597	1.00054	0.944389	1.17888	0.224238	0.0585931	7.83748	11.0428	0.000833044	0.16362	0.081283	0.0569657	0.135356	0.144048	1.20367	10.6342	0.0244414	2.27727
D11-207-5	7.49	2.40423	1.83418	0.585445	0.544583	0.879749	0.368709	0.30682	5.90268	3.85753	0.00602368	0.217317	0.216812	0.1014	0.235242	0.125203	0.631085	4.72918	0.0744674	1.93173
D12-207-6	9.88	8.59193	4.0394	1.45566	1.45232	1.73603	0.789605	0.126982	8.4322	8.69073	0.00170974	0.179969	0.124924	0.112313	0.5329	0.232303	1.47953	6.56034	0.0995596	4.81568
E1-2(1)	9.04	4.34642	0.584452	0.161045	0.116276	0.318127	0.113912	0.0884696	1.09701	8.81821	0.00462341	0.0423951	0.478977	0.0237645	0.0439421	0.0566135	0.0969785	10.4188	0.00614569	4.60848
E2-2(2)	13.64	8.80879	0.397666	0.189988	0.196564	0.521009	0.135988	0.121633	1.6332	5.20171	0.00571786	0.0554804	0.386785	0.0231865	0.0637879	0.063071	0.183698	14.7382	0.00236416	14.0542
E3-2(3)	12.15	10.8321	0.521489	0.184098	0.232144	0.535098	0.155944	0.148266	1.6351	6.45326	0.0116491	0.139721	0.937255	0.0520322	0.0633113	0.0997748	0.253817	19.8267	0.00666436	18.9543
E4-2(4)	8.6	9.95444	0.637932	0.194862	0.223811	0.607136	0.153944	0.141984	1.88947	8.03783	0.0108439	0.161515	0.754454	0.0692754	0.060348	0.0986746	0.238524	22.0638	0.00993659	17.1311
E5-2(5)	11.19	6.4215	0.742882	0.177742	0.341182	0.584392	0.276336	0.261332	2.74958	6.34132	0.0127569	0.134461	0.702712	0.0555581	0.0498267	0.137598	0.216301	21.6984	0.00664333	32.3164
E6-2(6)	10.12	6.44737	0.564501	0.171692	0.224986	0.488804	0.168477	0.141942	1.69013	6.88914	0.00836507	0.12365	0.595407	0.0530427	0.0509909	0.100251	0.138611	17.4299	0.00709634	15.6285
E7-167-1	4.07	13.6631	7.12535	2.69542	0.871193	1.69148	0.47045	0.946074	10.293	86.5943	0.0827018	7.15517	0.587422	3.15999	0.229455	0.364042	3.46731	72.6427	1.819	41.0534
E8-167-2	3.58	18.262	6.58277	2.40051	0.804983	1.5716	0.518056	1.06423	7.38032	73.2615	0.0959022	7.16462	0.684759	3.1236	0.214292	0.355092	2.8926	61.4729	1.87575	72.3841
E9-167-3	4.31	15.7843	8.1616	3.04205	1.1134	2.32165	0.705861	1.19481	6.20046	83.9067	0.106638	6.85638	0.785156	2.67296	0.317469	0.68978	6.01961	100.054	1.77435	60.3927
E10-167-4	5.1	16.9433	7.42659	3.21111	1.03774	2.34025	0.64689	1.06872	5.73848	92.5184	0.103268	4.47674	0.615029	1.7941	0.258903	0.499285	5.09686	109.382	1.25693	43.8419
E11-167-5	4.26	18.5225	8.02724	2.60304	1.05265	2.26406	0.617389	1.18623	6.6752	97.6926	0.113135	8.54285	0.795481	3.28198	0.325901	0.652637	5.06746	90.4591	1.6424	37.1167
E12-7(1)	13.8	2.89521	0.825953	0.234391	0.30385	0.213243	0.263628	0.612067	1.01645	5.68347	0.044128	0.0341999	0.432856	0.0215144	0.182741	0.14041	0.299845	1.84807	0.00363753	1.09181
F1-7(2)	14.66	2.35967	0.823968	0.223848	0.265234	0.222835	0.218809	0.529555	0.979518	5.57493	0.0377769	0.0294308	0.379745	0.0168938	0.162334	0.118712	0.20881	1.64458	0.00315371	1.10758
F2-7(3)	13.91	1.48083	0.626308	0.188629	0.227439	0.203663	0.200845	0.477606	0.940032	5.15092	0.0370587	0.0337147	0.353755	0.0164929	0.141883	0.120276	0.230248	1.30253	0.00241595	0.813055
F3-7(4)	13.31	2.0294	0.670797	0.16219	0.19663	0.194424	0.173323	0.421213	0.743734	4.34915	0.0361329	0.0305073	0.333958	0.0165475	0.139597	0.111905	0.2116	1.22896	0.00436172	0.765721
F4-7(5)	15.08	1.54009	0.704686	0.161554	0.250706	0.192766	0.196286	0.516809	0.881236	4.81405	0.0416936	0.0287963	0.376338	0.0178582	0.148085	0.088535	0.223397	1.27861	0.00243101	0.99394
F5-7(6)	14.78	2.79939	0.888961	0.248287	0.285515	0.239861	0.246044	0.561421	1.06045	5.75506	0.0402514	0.0371854	0.390298	0.0222797	0.157476	0.0219216	0.236452	1.86882	0.00441901	1.03426
F6-338-1	8.6	0.726487	1.78581	0.168531	0.367711	0.343752	0.0642986	0.154111	3.19021	15.2175	0.0114093	0.0622495	0.126483	0.0311701	0.119898	0.0561938	0.258836	1.9147	0.0206445	2.23075
F7-338-2	8.69	0.894672	1.30074	0.117775	0.257787	0.238286	0.0499612	0.119732	2.54176	13.0835	0.0094077	0.0285677	0.101837	0.0120479	0.0933122	0.018655	0.203943	1.51712	0.00734107	1.65751
F8-338-3	13.86	0.875147	1.07511	0.122664	0.229215	0.146003	0.044451	0.122274	1.89274	9.85047	0.00983859	0.0172996	0.0963144	0.00943928	0.0939489	0.0152614	0.120523	1.08054	0.00613557	1.43346
F9-338-4	9.66	0.696373	1.06707	0.121855	0.263361	0.169953	0.0479531	0.126154	2.10414	11.1498	0.00978887	0.0161876	0.102477	0.0085281	0.0936409	0.0155186	0.170478	1.29411	0.00302641	1.60148
F10-338-5	11.73	0.789436	1.15969	0.159919	0.183411	0.149219	0.0321344	0.0851273	2.01595	9.07599	0.00665275	0.0220915	0.0814534	0.00649305	0.0817451	0.0125014	0.183505	1.20383	0.00379729	1.30125
F11-338-6	8.09	0.961639	1.36963	0.129227	0.29482	0.219547	0.0457874	0.133097	2.41111	16.8901	0.00829947	0.0269624	0.122893	0.0121817	0.111423	0.0215971	0.170868	1.48822	0.00437786	1.56775
F12-21(1)	13.23	7.26739	3.14234	0.779229	0.408425	0.880443	0.424275	0.600924	2.17747	20.3617	0.0432497	0.213657	0.381539	0.105548	0.225017	0.105124	0.140807	8.36604	0.0645782	3.94354
G1-21(2)	15.45	8.56088	2.6341	0.799217	0.395124	0.939983	0.368846	0.556172	1.62897	19.5552	0.0443744	0.183561	0.386258	0.0878123	0.23323	0.105754	0.123915	7.23541	0.0541372	2.20162
G2-21(3)	13.18	7.96506	2.73909	0.786813	0.430459	0.887121	0.380448	0.599651	1.95382	20.1709	0.0553618	0.197304	0.427105	0.104567	0.245872	0.114206	0.133452	6.93518	0.0682606	2.40843
G3-21(4)	13.71	7.1037	2.68228	0.738169	0.419955	0.975336	0.396486	0.582179	2.03326	18.0041	0.0450936	0.221859	0.400564	0.101797	0.220358	0.107157	0.128631	8.31904	0.0717757	3.73644
G4-21(5)	17.66	6.03318	2.02302	0.617076	0.315307	0.747942	0.267344	0.467089	1.29237	18.2171	0.0405176	0.16733	0.370956	0.0699775	0.213243	0.0903272	0.119738	5.98777	0.050049	1.79353
G5-21(6)	15.3	6.27421	2.79359	0.724614	0.338098	0.930813	0.304207	0.47317	1.95999	20.6387	0.0493614	0.186914	0.361464	0.0798086	0.217149	0.0881892	0.181998	6.33523	0.0633016	1.13443
H2-CK-1	22.9	0.20776	0.0550219	0.0148822	0.00792991	0.0218958	0.00799593	0.00980285	0.155104	0.0914908	0	0.00127593	0.0107573	0.00275889	0.00519275	0.00731671	0.0615191	0.0076334	0	0.311579
H3-CK-2	40.48	0.122838	0.0381321	0.0106037	0.007635	0.01573	0.00581665	0.00730494	0.0946259	0.0720376	0	0.0014549	0.00760324	0.00180356	0.00360991	0.00605201	0.044238	0.00781662	0	0.215767
H4-CK-3	28.67	0.17199	0.0438269	0.0145431	0.00864673	0.0231592	0.00703337	0.0092348	0.140221	0.0878824	0	0.00271458	0.00917241	0.00262489	0.004774	0.00819321	0.051731	0.00886484	0	0.308896
H5-CK-4	51.41	0.134369	0.0598403	0.00901286	0.00653488	0.0208908	0.00593531	0.00762557	0.0751107	0.0544007	0.000281071	0.00575591	0.0083088	0.00305108	0.00449582	0.00722621	0.0331222	0.010156	0.00150504	0.192791
H6-CK-5	30.48	0.123599	0.0441826	0.0111659	0.00742376	0.018273	0.00657294	0.00888426	0.118208	0.0818142	0	0.00331198	0.00891589	0.00364976	0.00411116	0.00652341	0.0417251	0.00974737	0.000979845	0.228044
H7-CK-6	45.61	0.120761	0.0336627	0.00859501	0.00725404	0.0165878	0.00597974	0.00709631	0.0853163	0.0682542	0	0.00180344	0.00743194	0.00174488	0.00345863	0.00618304	0.0305947	0.00302037	0	0.208347
