# Supplementary material for: Fungal symbiont of an ambrosia beetle possesses high nutrient content and suppresses competing fungi with antimicrobial compounds
Source: ISME J. 2025 Nov 20;19(1):wraf258. doi: 10.1093/ismejo/wraf258 (PMC12684719; doi:10.1093/ismejo/wraf258)
Supplement: suppl_wraf258 [file suppl_wraf258.zip › Data_Suppl. Fig.5.xlsx]

## Sheet: Tabelle1
		ug/mg
													Sample	Value
		Fructose (µg/mg)	Glucose (µg/mg)	Sucrose (µg/mg)	Trehalose (µg/mg)	Raffinose(µg/mg)	Stachyose(µg/mg)	Verboscose (µg/mg)	Mannitol(µg/mg)				1a_159	17.9663
	1a_159	0	10.7081	0	0.782812	0	0	0	6.47545		17.9663		1a_159	2.5966
	1a_159	0	0.0466381	0	0.185337	0	0	0	2.36462		2.5966		1a_159	1.22925
	1a_159	0	0.0321849	0	0.118236	0	0	0	1.07882		1.22925		1a_159	2.66267
	1a_159	0	0.0327555	0	0.203072	0	0	0	2.42684		2.66267		1a_159	1.05838
	1a_159	0	0.0909553	0	0.0965623	0	0.00149198	0	0.869366		1.05838		1a_159	5.26598
	1a_159	0	1.70225	0	0.526065	0	0	0	3.03766		5.26598		6_211	18.9665
	6_211	0	18.6348	0.0887582	0.0735784	0.0261928	0.0208824	0	0.122353		18.9665		6_211	22.3715
	6_211	0	21.8648	0.0876679	0.0614366	0.0307463	0.0222015	0	0.304664		22.3715		6_211	17.26
	6_211	0	16.7341	0.088067	0.142655	0.0284536	0.0250258	0	0.241753		17.26		6_211	17.1996
	6_211	0	16.8147	0.0812742	0.0706116	0.0250459	0.0219776	0	0.186035		17.1996		6_211	14.523
	6_211	0	14.1041	0.0995213	0.0837021	0.0287766	0.0253936	0	0.181489		14.523		6_211	14.0908
	6_211	0	13.5035	0.102773	0.246912	0.0319185	0.0266754	0	0.178975		14.0908		4_331	6.10766
	4_331	0.0257507	0.0133329	0	1.06255	0.039907	0.0235926	0	4.94252		6.10766		4_331	7.59106
	4_331	0.0187841	0	0	0.972305	0.0379192	0.0261228	0	6.53593		7.59106		4_331	9.90849
	4_331	0.0809443	0.174081	0	2.07099	0.04143	0.0248174	0	7.51623		9.90849		4_331	5.65982
	4_331	0.0178691	0.0643698	0	0.719958	0.0429406	0.0248726	0	4.78981		5.65982		4_331	7.26832
	4_331	0.0851324	0.839728	0	1.0027	0.0432794	0.0234501	0	5.27403		7.26832		4_331	7.38068
	4_331	0.0264326	0.0829704	0	1.49209	0.0313116	0.0213581	0	5.72651		7.38068		7_209	31.9416
	7_209	0.138163	22.9649	0	6.08062	0.0123366	0.00999434	0	2.7355		31.9416		7_209	27.6199
	7_209	0.18296	17.6594	0	3.84914	0.0144914	0.0122057	0	5.90171		27.6199		7_209	17.9949
	7_209	0.0573281	12.7355	0.0530048	2.88702	0.00595433	0.00971154	0	2.24639		17.9949		7_209	33.8953
	7_209	0.131834	16.6237	0.0630616	10.6431	0.0184783	0.0200906	0	6.39493		33.8953		7_209	22.9445
	7_209	0.0699151	18.1676	0.0618299	2.8427	0.0104494	0.0135185	0	1.77849		22.9445		7_209	24.8722
	7_209	0.167348	20.0016	0.0651639	1.01967	0.00802951	0.0136	0	3.59672		24.8722		8_213	56.262
	8_213	0.369731	45.3027	0.0922523	5.52793	0	0	0	4.96937		56.262		8_213	77.9655
	8_213	0.929516	56.5899	0.20025	11.0104	0	0	0	9.23542		77.9655		8_213	47.3601
	8_213	0.400932	34.3604	0.110017	5.47323	0	0	0	7.01554		47.3601		8_213	51.8335
	8_213	0.470731	37.8427	0.12774	5.2626	0	0	0	8.12977		51.8335		8_213	61.9398
	8_213	0.488502	47.7357	0.118258	6.57865	0	0	0	7.01873		61.9398		8_213	60.8098
	8_213	0.850309	45.4788	0.0930622	8.52871	0	0	0	5.85885		60.8098		3_10	108.644
	3_10	9.55922	65.4022	0.0318159	32.159	0.0702092	0.111088	0	1.31046		108.644		3_10	111.301
	3_10	8.15767	77.0559	0.0436613	25.0376	0.0811828	0.116452	0	0.808602		111.301		3_10	128.295
	3_10	12.1381	78.5626	0.0395578	35.8844	0.0664626	0.119694	0	1.48401		128.295		3_10	127.09
	3_10	9.77398	77.8929	0.0442763	37.7368	0.0751974	0.116579	0	1.45		127.09		3_10	120.801
	3_10	10.8073	79.1887	0.0384192	29.4629	0.0687773	0.120349	0	1.11441		120.801		3_10	118.794
	3_10	11.3412	69.6106	0.0520361	36.0825	0.104356	0.123196	0.1025	1.37732		118.794		5_188	15.3459
	5_188	0.0154583	0.153428	0	7.87553	0	0.00423624	0.0212108	7.27604		15.3459		5_188	11.2253
	5_188	0	0	0	4.71219	0	0.00690602	0.0378267	6.46843		11.2253		5_188	13.0255
	5_188	0.0153581	0	0	5.48369	0	0.00782479	0.0237931	7.49487		13.0255		5_188	13.1933
	5_188	0.0282385	0	0	5.17459	0	0.00741768	0.0371602	7.94586		13.1933		5_188	13.4035
	5_188	0.0261312	0	0	4.78228	0	0.00910613	0.0695624	8.51641		13.4035		5_188	13.1524
	5_188	0.0147923	0.248645	0	4.76047	0	0.0145972	0.00321482	8.11063		13.1524		9_207	19.4793
	9_207	0.160612	2.83601	0.0408065	9.63262	0.0101882	0	0.00335036	6.7957		19.4793		9_207	7.59895
	9_207	0.102999	3.90884	0.0457592	1.81763	0.0129058	0	0.00314223	1.70768		7.59895		9_207	25.6138
	9_207	0.165888	1.22725	0.038731	9.42132	0.0105127	0	0.00390609	14.7462		25.6138		9_207	19.729
	9_207	0.133483	1.49874	0.0382971	9.43841	0.0129257	0	0.00293207	8.60417		19.729		9_207	31.6208
	9_207	0.082685	5.50354	0.0427103	18.8385	0.0240187	0	0.00526035	7.12417		31.6208		9_207	22.7458
	9_207	0.167251	6.38738	0.0286134	7.7004	0.0158401	0	0	8.44636		22.7458		2_2	19.2615
	2_2	0.126252	10.2594	0	2.27876	0	0.0064469	0	6.59071		19.2615		2_2	31.3529
	2_2	0.247199	12.5099	0	4.65689	0	0.00193328	0	13.937		31.3529		2_2	31.0472
	2_2	0.289838	11.1891	0	4.03457	0	0.00283374	0	15.5309		31.0472		2_2	30.8986
	2_2	0.248482	10.282	0	3.23837	0	0.00180465	0	17.1279		30.8986		2_2	38.7654
	2_2	0.245493	18.978	0	3.28329	0	0.00298749	0	16.2556		38.7654		2_2	30.4927
	2_2	0.210946	13.3413	0	2.80929	0	0	0.0106917	14.1206		30.4927		1_167	39.7866
	1_167	0	14.033	0	9.31695	0	0.0140516	0	16.4226		39.7866		1_167	52.8522
	1_167	0	25.1837	0	11.1872	0	0.0166648	0.0121844	16.4525		52.8522		1_167	52.4277
	1_167	0.162508	20.7712	0	13.1601	0.028051	0.0167216	0.00607425	18.2831		52.4277		1_167	41.672
	1_167	0.111168	15.6213	0	10.4118	0.0213529	0.0122471	0.00601373	15.4882		41.672		1_167	50.9387
	1_167	0.140932	18.6621	0	13.4131	0.0209554	0.0137347	0	18.6878		50.9387		91_7	20.072
	91_7	0.0473165	11.6587	0	7.28261	0	0	0	1.08333		20.072		91_7	19.791
	91_7	0.0342239	11.6244	0	7.07367	0	0	0	1.05866		19.791		91_7	20.2643
	91_7	0	12.8941	0	6.48886	0	0	0	0.88138		20.2643		91_7	18.4968
	91_7	0	11.1632	0	6.426	0	0	0	0.907588		18.4968		91_7	19.2322
	91_7	0	11.9782	0	6.44098	0	0	0	0.812997		19.2322		91_7	21.3846
	91_7	0	12.7296	0	7.59811	0	0	0	1.05683		21.3846		92_338	31.205
	92_338	0	5.57521	0	10.3221	0.00536744	0	0	15.3023		31.205		92_338	28.8355
	92_338	0	6.76167	0	8.76525	0.00593671	0	0	13.3026		28.8355		92_338	23.6325
	92_338	0	5.80387	0	6.72367	0.0083189	0	0	11.0967		23.6325		92_338	24.8131
	92_338	0	4.49048	0	7.27433	0.00477433	0	0	13.0435		24.8131		92_338	23.593
	92_338	0	7.30041	0	5.57289	0.00361637	0	0	10.7161		23.593		92_338	28.4303
	92_338	0	3.01929	0	9.68109	0.00678863	0	0	15.7231		28.4303		93_21	31.5429
	93_21	0.071476	8.75062	0	5.40514	0.00648526	0	0	17.3091		31.5429		93_21	31.3029
	93_21	0.0641197	9.29687	0	5.90874	0.00730097	0	0	16.0259		31.3029		93_21	29.401
	93_21	0.0630558	6.10119	0	5.69499	0	0	0	17.5417		29.401		93_21	29.8435
	93_21	0.0686829	8.49764	0	5.01167	0	0	0	16.2655		29.8435		93_21	24.8062
	93_21	0.0571262	3.87688	0	6.5402	0.00582673	0	0	14.3262		24.8062		93_21	26.67
	93_21	0.068384	3.86957	0	6.83007	0	0	0	15.902		26.67		Control Sawdust	4.83487
	Control Sawdust	1.8683	2.58321	0.132664	0.0290611	0.0591266	0.0312445	0.0149345	0.116332		4.83487		Control Sawdust	3.42197
	Control Sawdust	1.41457	1.72972	0.097752	0.0230015	0.0435524	0.0218454	0.00588192	0.0856472		3.42197		Control Sawdust	4.4591
	Control Sawdust	1.80272	2.29577	0.129543	0.0292675	0.0559121	0.0282316	0.00855249	0.109104		4.4591		Control Sawdust	3.18761
	Control Sawdust	1.31206	1.61049	0.0987162	0.0198405	0.0439992	0.0196849	0.00539584	0.0774168		3.18761		Control Sawdust	3.97505
	Control Sawdust	1.61481	2.02108	0.123688	0.0260236	0.0552822	0.027523	0.0071063	0.0995407		3.97505		Control Sawdust	3.33314
	Control Sawdust	1.39038	1.68165	0.0969086	0.0216093	0.0420522	0.0210524	0	0.0794782		3.33314
