# Supplementary material for: Fungal symbiont of an ambrosia beetle possesses high nutrient content and suppresses competing fungi with antimicrobial compounds
Source: ISME J. 2025 Nov 20;19(1):wraf258. doi: 10.1093/ismejo/wraf258 (PMC12684719; doi:10.1093/ismejo/wraf258)
Supplement: suppl_wraf258 [file suppl_wraf258.zip › Data_Suppl. Fig.6.xlsx]

## Sheet: Tabelle1
B-vitamins in fungi, Max Lehenberger, Pan Yu, API6500, 25.03.2022
	nicotinic acid	pantothenic acid	B2	B1	B6
	conc in ug/g	conc in ug/g	conc in ug/g	conc in ug/g	conc in ug/g
blank	0	2.2811	1.50415	0	0				Sample	Value
A1-159-1	51.1293	4.36708	17.5287	3.34588	0				1a_159	76.371
A2-159-2	18.9203	3.54913	12.9599	0.863028	0				1a_159	36.2924
A3-159-3	10.1315	3.11524	11.2359	0.999975	0				1a_159	25.4826
A4-159-4	14.5686	3.18984	11.9297	0.901098	0				1a_159	30.5893
A5-159-5	4.65673	3.92267	11.1948	0.788759	0				1a_159	20.5629
A6-159-6	28.9011	3.53026	12.2159	1.83903	0				1a_159	46.4863
A7-211-1	9.55247	88.4737	30.4823	5.16626	0				6_211	133.675
A8-211-2	10.8871	90.9902	29.6079	5.23029	0				6_211	136.716
A9-211-3	8.5272	73.9209	23.0608	3.72986	0				6_211	109.239
A10-211-4	7.07342	69.7878	22.3392	3.50893	0				6_211	102.709
A11-211-5	7.05696	0.0576593	28.4603	4.26856	0				6_211	39.8435
A12-211-6	6.90444	68.3211	22.6444	3.05798	0				6_211	100.928
B1-311-1	25.1789	12.2002	23.5032	1.39167	0.527396				4_331	62.8014
B2-311-2	30.8063	13.9826	21.8343	2.62858	0.439596				4_331	69.6913
B3-311-3	36.573	17.4156	24.2171	1.836	1.06283				4_331	81.1045
B4-311-4	17.3137	9.9547	22.3822	1.14419	0.385444				4_331	51.1802
B5-311-5	27.201	9.41956	26.1945	1.63935	0.427647				4_331	64.882
B6-311-6	29.0433	17.0828	25.8384	1.49364	0.400815				4_331	73.8589
B7-209-1	6.53051	22.2265	20.0347	2.20332	0				7_209	50.995
B8-209-2	2.92152	14.4951	10.3284	0.711965	0				7_209	28.457
B9-209-3	3.05507	11.1671	10.8361	0.540556	0				7_209	25.5988
B10-209-4	3.12843	16.4085	12.4298	1.33094	0				7_209	33.2977
B11-209-5	3.29621	13.5312	14.7612	1.01185	0				7_209	32.6005
B12-209-6	3.07576	14.1373	12.9298	1.07421	0				7_209	31.2171
C1-213-1	8.00543	11.6402	71.0799	4.39815	3.83646				8_213	98.9601
C2-213-2	3.9445	13.5795	57.7414	5.46452	3.1975				8_213	83.9275
C3-213-3	4.11131	8.68626	69.623	4.28034	3.29764				8_213	89.9986
C4-213-4	4.12849	9.35988	70.1986	4.9184	3.1563				8_213	91.7617
C5-213-5	10.1287	13.0885	69.2598	5.22502	3.9736				8_213	101.676
C6-213-6	3.72319	12.5414	52.7317	4.87163	2.70504				8_213	76.573
C7-10(1)	28.6832	33.5825	15.9552	19.9846	1.40969				3_10	99.6152
C8-10(2)	49.7018	40.597	20.9088	25.7119	2.17401				3_10	139.094
C9-10(3)	48.009	48.8319	18.2696	28.7303	1.37102				3_10	145.212
C10-10(4)	45.1828	39.5296	20.4342	23.5393	1.92578				3_10	130.612
C11-10(5)	41.8749	36.7496	17.5362	25.0025	1.60679				3_10	122.77
C12-10(6)	29.7472	38.8244	13.4983	24.3267	0.99811				3_10	107.395
D1-188-1	25.6494	19.4663	12.8277	0.235116	0.525409				5_188	58.7039
D2-188-2	25.5804	23.9273	13.7135	0.201585	0.803123				5_188	64.2259
D3-188-3	27.1011	23.584	16.0583	0.256586	0.686433				5_188	67.6863
D4-188-4	30.8466	26.2847	18.5834	0.259828	0.804279				5_188	76.7787
D5-188-5	28.2756	22.9392	16.973	0.276882	0.706655				5_188	69.1713
D6-188-6	26.5978	22.2179	20.2671	0.214545	0.995932				5_188	70.2934
D7-207-1	12.4382	258.225	27.5007	2.77651	1.12978				9_207	302.07
D8-207-2	2.1853	27.1145	29.3492	0.824488	4.98566				9_207	64.4591
D9-207-3	7.99107	172.636	34.2345	1.85532	1.31498				9_207	218.032
D10-207-4	9.59184	130.476	25.5277	0.802648	2.72094				9_207	169.119
D11-207-5	9.96843	191.093	7.54141	1.25636	0.981144				9_207	210.84
D12-207-6	6.47566	92.7186	30.2038	0.898393	2.85272				9_207	133.149
E1-2(1)	38.9172	36.7673	9.34941	0.119931	5.82796				2_2	90.9818
E2-2(2)	8.99634	18.7477	6.98712	0.1409	8.18608				2_2	43.0582
E3-2(3)	22.0263	37.6706	8.27104	0.312502	6.95751				2_2	75.2379
E4-2(4)	32.6054	34.4599	9.77231	0.331229	7.91577				2_2	85.0846
E5-2(5)	26.4116	26.3341	11.9325	0.298931	8.85054				2_2	73.8277
E6-2(6)	16.6201	22.2015	9.72799	0.279546	7.05652				2_2	55.8857
E7-167-1	37.4037	20.1405	110.226	8.90723	0.920805				1_167	177.598
E8-167-2	43.9839	20.2174	83.0266	6.59899	0.605631				1_167	154.433
E9-167-3	98.6536	18.8742	140.684	9.574	0.712181				1_167	268.498
E10-167-4	75.044	15.8749	113.639	9.74385	0.564326				1_167	214.866
E11-167-5	72.3635	17.7423	110.186	5.65679	0.577845				1_167	206.527
E12-7(1)	12.6465	26.5449	9.31437	0.573496	0				91_7	49.0793
F1-7(2)	9.29773	24.1726	10.1622	0.410855	0				91_7	44.0434
F2-7(3)	10.2563	25.1835	9.59145	0.455591	0				91_7	45.4869
F3-7(4)	9.32508	28.8621	10.324	0.390796	0				91_7	48.902
F4-7(5)	10.3044	23.7837	9.04549	0.49798	0				91_7	43.6316
F5-7(6)	11.1646	25.0052	12.3059	0.587921	0				91_7	49.0637
F6-338-1	0.0856424	3.3416	2.81178	0.721121	0.953236				92_338	7.91337
F7-338-2	0.0616378	2.6246	2.79516	0.458757	0.889804				92_338	6.82995
F8-338-3	0.151664	2.22114	1.85676	1.02579	0.852957				92_338	6.1083
F9-338-4	0.158706	3.15903	2.60943	0.609468	0.834488				92_338	7.37112
F10-338-5	0.0140337	2.96158	2.60759	0.0935363	1.366				92_338	7.04274
F11-338-6	0.0504081	3.936	3.9818	1.27915	1.16104				92_338	10.4084
F12-21(1)	23.0822	9.89911	4.9856	1.95435	2.40982				93_21	42.3311
G1-21(2)	18.6407	7.77774	6.40279	2.18042	2.88967				93_21	37.8913
G2-21(3)	16.438	9.33608	5.34856	2.23846	2.4907				93_21	35.8518
G3-21(4)	20.9939	9.30226	5.29329	1.62219	2.39128				93_21	39.6029
G4-21(5)	11.1817	7.79293	3.51618	2.08654	3.12432				93_21	27.7017
G5-21(6)	19.6066	8.36246	3.66199	1.94438	1.9203				93_21	35.4957
H2-CK-1	1.99354	1.10799	0.804915	0.0389944	0.773326				Control Sawdust	4.71877
H3-CK-2	1.5711	0.687858	0.453521	0.0196386	0.700662				Control Sawdust	3.43278
H4-CK-3	1.981	0.926484	0.616114	0.0271097	0.74657				Control Sawdust	4.29728
H5-CK-4	1.50605	0.653654	0.457323	0.0207507	0.690976				Control Sawdust	3.32876
H6-CK-5	1.74765	0.843409	0.61495	0.0274669	0.877905				Control Sawdust	4.11138
H7-CK-6	1.52702	0.605391	0.436088	0.0173828	0.697344				Control Sawdust	3.28323
