# Supplementary material for: Fungal symbiont of an ambrosia beetle possesses high nutrient content and suppresses competing fungi with antimicrobial compounds
Source: ISME J. 2025 Nov 20;19(1):wraf258. doi: 10.1093/ismejo/wraf258 (PMC12684719; doi:10.1093/ismejo/wraf258)
Supplement: suppl_wraf258 [file suppl_wraf258.zip › Data_Suppl. Fig.9.xlsx]

## Sheet: Amino acids
Sample Name	weight (mg)	Ala	Ser	Pro	Val	Thr	Ile	Leu	Asp	Glu	Met	His	Phe	Arg	Tyr	Trp	Asn	Gln	Lys	GABA
E.dermestoides_nest	75.45	667.087	60.6213	48.1996	70.2761	90.8247	64.917	52.6906	1105.83	514.476	0.387895	19.9225	20.5498	50.9569	27.31	65.7568	0	19.4827	9.45549	280.277
E.dermestoides_nest	86.29	462.739	46.7778	32.1217	56.2423	62.1109	27.3822	34.5188	802.753	425.41	0.218792	12.2298	13.8317	28.3321	20.6358	55.6023	0	10.2619	3.13142	207.216
E.dermestoides_nest	58.51	571.41	132.005	85.0799	260.57	143.611	129.484	105.877	2360.23	1382.92	0.544952	52.5318	43.0497	183.876	61.6258	107.73	0	54.647	30.3591	490.778
E.dermestoides_nest	152.19	184.383	38.2505	21.3938	99.2786	40.6362	75.9558	64.0335	29.1238	221.036	1.52009	0	13.5182	4.37917	9.39045	43.6344	0	5.32502	0.579583	25.2937
E.dermestoides_nest	94.02	261.591	82.7775	33.2791	186.696	73.5336	149.83	132.392	70.1181	254.414	2.1163	4.98226	39.974	11.4426	35.9458	87.5457	0	4.2166	2.73525	48.5259
E.dermestoides_nest	96.91	1449.19	231.165	116.335	616.979	218.995	427.522	573.478	219.938	400.377	11.1944	12.8894	166.279	56.1365	125.81	141.22	0	12.4219	5.9641	212.95
E.dermestoides_nest	74.64	149.134	19.3794	8.66769	19.1606	15.1074	12.289	10.3339	57.6613	158.385	0	0	4.06614	2.39548	5.43511	56.703	0	5.05719	0	107.518
Control-Xylem	129.58	13.9319	0	2.43026	2.33271	0.906135	1.16575	0.438514	5.57586	32.569	0	0	0.161631	1.76114	0.382276	31.2369	0	2.86606	0	2.92652
Control-Xylem	153.44	7.80327	18.3189	4.67592	2.30554	1.7311	2.34961	2.05064	40.3731	76.9766	0	0	0.112694	0	0	273.215	0	27.3236	0	9.45135
Control-Xylem	186.17	8.27254	0	1.08479	1.06362	1.13711	0.790011	0.429788	2.75352	20.1946	0	0	0.189477	0.916958	0.30714	22.2896	0	0	0	1.80564
Control-Xylem	128.29	9.69103	0	2.31224	4.30049	3.26357	3.07846	2.14181	0	17.2097	0	0	0.410275	1.69165	0.364121	32.3085	0	0	0	2.77658
Control-Xylem	129.17	15.0121	0	3.01907	6.75565	4.85769	4.00617	2.18895	5.41045	14.4439	0	0	0.35019	2.11184	0.511701	31.6724	0	0	0	3.07742
Control-Xylem	92.58	13.6917	0	3.3026	6.45589	3.61897	4.07635	1.78658	2.37672	25.2219	0	0	0.361045	2.69879	0.361322	43.7618	0	0	0	0
X. saxesenii_nest	54.88	139.929	37.9354	20.1668	40.1377	26.4584	19.5958	77.5335	135.218	825.671	0.479918	0	32.3896	7.1836	26.9004	87.4239	0	58.9465	0	59.8382
X. saxesenii_nest	97.52	427.321	105.762	98.9702	191.396	99.2461	120.844	279.155	329.103	1796.28	0	0	110.68	5.67739	53.1926	66.8685	0	51.7239	2.2377	230.326
X. saxesenii_nest	96.17	245.376	69.6353	69.6131	122.678	53.0832	111.917	296.047	182.883	721.031	0	0.781326	140.824	2.67466	48.2898	56.6172	0	14.0865	6.15941	79.6343
X. saxesenii_nest	77.77	1010.74	128.447	91.3725	195.955	99.1645	98.6074	103.288	147.594	721.217	0.357627	2.02503	35.7135	4.45263	23.1143	74.3858	0	43.327	0	294.008
X. saxesenii_nest	47.55	612.749	204.355	159.259	279.305	132.272	250.868	380.162	407.59	1525.78	0.619908	8.63625	266.255	3.88279	90.5771	139.572	0	21.6069	14.7216	171.302
X. saxesenii_nest	32.24	233.928	147.49	47.0671	62.1726	72.9462	35.3959	152.343	299.769	896.336	1.46632	0	68.4299	19.6777	48.375	157.575	0	0	3.11696	82.2619

## Sheet: Sugars
	ug/g
		non-diluted	non-diluted	non-diluted	non-diluted	non-diluted	non-diluted	non-diluted	non-diluted
	weight (mg)	Fructose (µg/mg)	Glucose (µg/mg)	Sucrose (µg/mg)	Trehalose (µg/mg)	Raffinose(µg/mg)	Stachyose(µg/mg)	Verboscose (µg/mg)	Mannitol(µg/mg)
E.dermestoides_nest	75.45	1995.21	251.233	0	873.426	0	0	0	609.675
E.dermestoides_nest	86.29	1613.2	108.577	0	698.806	0	0	0	537.722
E.dermestoides_nest	58.51	1398.3	56.9579	0	519.569	0	0	0	1052.81
E.dermestoides_nest	152.19	29.3705	70.7102	0	10.5132	0	0	0	108.417
E.dermestoides_nest	94.02	43.5312	83.5935	0	9.57243	0	0	0	128.696
E.dermestoides_nest	96.91	736.824	297.7	0	20.6377	0	0	0	329.171
E.dermestoides_nest	74.64	522.296	17.5237	0	511.79	0	0	0	265.273
Control-Xylem	129.58	0	47.6397	0	20.0648	0	0	0	99.5524
Control-Xylem	153.44	1.06635	57.3919	0	15.6413	0	0	0	85.3754
Control-Xylem	186.17	2.77308	42.8207	0	11.8172	0	0	0	112.8
Control-Xylem	128.29	0	26.2236	0	0	0	0	0	10.1333
Control-Xylem	129.17	0	17.7217	0	0.774174	0	0	0	9.29008
Control-Xylem	92.58	0	36.463	0	0	0	0	0	14.0419
X. saxesenii_nest	54.88	6.21403	584.963	0	32.7988	0	0	0	353.499
X. saxesenii_nest	97.52	23.5489	511.127	0	21.534	0	0	0	399.918
X. saxesenii_nest	96.17	4.46456	1334.27	0	6.23895	0	0	0	49.9116
X. saxesenii_nest	77.77	49.4459	895.12	0	5.14337	0	0	0	941.237
X. saxesenii_nest	47.55	7.46068	996.609	0	0	0	0	0	98.8433
X. saxesenii_nest	32.24	6.91161	737.625	0	34.1191	0	0	0	604.839

## Sheet: b-vitamins
nicotinic acid	pantothenic acid	B2	B1	B6
conc in ug/g	conc in ug/g	conc in ug/g	conc in ug/g	conc in ug/g
2.50303	1.30604	0.701498	0.1721	0.021401		E.dermestoides_nest
1.84941	0.985627	0.546416	0.417733	0.0253086		E.dermestoides_nest
4.95572	2.96243	1.03151	0.145004	0.0231616		E.dermestoides_nest
1.05146	0.672551	0.756209	0.0145893	0.015044		E.dermestoides_nest
1.37674	1.00753	1.27969	0.0311934	0.0163424		E.dermestoides_nest
2.92577	1.24296	1.62207	0.0651093	0.0401487		E.dermestoides_nest
0.725366	0.840181	0.603886	0.113589	0.0273842		E.dermestoides_nest
0.0513226	0.43633	0.299259	0.00132284	0.00820166		Control-Xylem
0.0701641	0.337328	0.266251	9.71422e-05	0.00336179		Control-Xylem
0.0657769	0.282069	0.282618	0	0.0034759		Control-Xylem
0.110154	0.397717	0.408329	0.000203221	0.0173255		Control-Xylem
0.134089	0.449625	0.460671	0.00014029	0.0171475		Control-Xylem
0.16507	0.684725	0.522989	0.000403233	0.021337		Control-Xylem
1.18334	1.31013	4.8292	0	0.016132		X. saxesenii_nest
2.28376	1.35703	5.05064	0.0177582	0.0259802		X. saxesenii_nest
0.585043	0.85244	1.77847	0.0160156	0.0029959		X. saxesenii_nest
4.9013	1.39538	9.58692	0.029171	0.0327639		X. saxesenii_nest
1.59369	1.58655	2.92518	0.0491869	0.0100305		X. saxesenii_nest
1.72312	1.95543	5.62503	0.0003218	0.028928		X. saxesenii_nest
