# Supplementary material for: Fungal symbiont of an ambrosia beetle possesses high nutrient content and suppresses competing fungi with antimicrobial compounds
Source: ISME J. 2025 Nov 20;19(1):wraf258. doi: 10.1093/ismejo/wraf258 (PMC12684719; doi:10.1093/ismejo/wraf258)
Supplement: suppl_wraf258 [file suppl_wraf258.zip › Suppl. Table S1.xlsx]

## Sheet: Overview microbes
	Suppl. Table S1: Overview of the 25 fungal isolates used in this study and additional information on the phylogenetic order, classification, and source of isolation.
	Species_ID	Fungal Species	Phylogenetic order	Classification	Source of isolation/Supplier
	P159	Raffaelea sulphurea	Ascomycota/Pezizomycotina/Sordariomycetes/Ophiostomatales	Ambrosia Beetle	Xyleborinus saxesenii
	P167	Esteya vermicola	Ascomycota/Pezizomycotina/Sordariomycetes/Ophiostomatales	Free-living	Westerdijk (CBS 156.82)
	P188	Grosmannia penicillata	Ascomycota/Pezizomycotina/Sordariomycetes/Ophiostomatales	Bark Beetle	Ips typographus
	P331	Endoconidiophora polonica	Ascomycota/Pezizomycotina/Sordariomycetes/Microascales	Bark Beetle	Ips typographus
	P2	Ambrosiella grosmanniae	Ascomycota/Pezizomycotina/Sordariomycetes/Microascales	Ambrosia Beetle	Xylosandrus germanus
	P10	Alloascoidea hylecoeti	Ascomycota/Saccharomycotina/Alloascoideomycetes/Saccaromycetales	Ambrosia Beetle	Elateroides dermestoides
	P21	Penicillium commune	Ascomycota/Pezizomycotina/Eurotiomycetes/Eurotiales	Antagonist	Xyleborinus saxesenii
	P7	Chaetomium globosum	Ascomycota/Pezizomycotina/Sordariomycetes/Sordariales	Antagonist	Xyleborinus saxesenii
	P338	Trichoderma harzianum	Ascomycota/Pezizomycotina/Sordariomycetes/Hypocreales	Antagonist	Ips typographus
	P211	Lentinula edodes	Basidiomycota/Agaricomycotina/Agaricomycetes/Agaricales	Wood-degrader	Mycogenetics
	P209	Pleurotus ulmarius	Basidiomycota/Agaricomycotina/Agaricomycetes/Agaricales	Wood-degrader	Fagus sylvatica
	P148	Pleurotus ostreatus	Basidiomycota/Agaricomycotina/Agaricomycetes/Agaricales	Wood-degrader	Fagus sylvatica
	P208	Pholiota nameko	Basidiomycota/Agaricomycotina/Agaricomycetes/Agaricales	Wood-degrader	Mycogenetics
	P147	Agrocybe aegerita	Basidiomycota/Agaricomycotina/Agaricomycetes/Agaricales	Wood-degrader	Fagus sylvatica
	P213	Laetiporus sulphureus	Basidiomycota/Agaricomycotina/Agaricomycetes/Polyporales	Wood-degrader	Picea abies
	P207	Grifola frondosa	Basidiomycota/Agaricomycotina/Agaricomycetes/Polyporales	Wood-degrader	Fagus sylvatica
	IT143	Wickerhamomyces bisporus	Ascomycota/Saccharomycotina/Saccharomycetes/Phaffomycetales	Bark Beetle	Ips typographus
	IT130	Yamadazyma scolyti	Ascomycota/Saccharomycotina/Pichiomycetes/Serinales	Bark Beetle	Ips typographus
	IT72	Kuraishia capsulata	Ascomycota/Saccharomycotina/Pichiomycetes/Pichiales	Bark Beetle	Ips typographus
	F60014	Cyberlindnera sp.	Ascomycota/ Saccharomycotina/Saccharomycetes/ Phaffomycetales	Ambrosia Beetle	Elateroides dermestoides
	F60015	Cyberlindnera sp.	Ascomycota/ Saccharomycotina/Saccharomycetes/ Phaffomycetales	Ambrosia Beetle	Elateroides dermestoides
	P394	Alloascoidea africana	Ascomycota/Saccharomycotina/Alloascoideomycetes/Saccaromycetales	Ambrosia Beetle	see CBS 377.68
	P395	Alloascoidea sp.	Ascomycota/Saccharomycotina/Alloascoideomycetes/Saccaromycetales	Ambrosia Beetle	see CBS 142651
	IT141	Nakazawaea holstii	Ascomycota / Saccharomycetes / Saccharomycetales / Pichiaceae	Bark Beetle	Ips typographus
	IT139	Danielozyma ontarioensis	Ascomycota / Saccharomycetes / Saccharomycetales / Pichiomycetes	Others	Ips typographus
	Included for nutritional analyses
