# Supplementary material for: Fungal symbiont of an ambrosia beetle possesses high nutrient content and suppresses competing fungi with antimicrobial compounds
Source: ISME J. 2025 Nov 20;19(1):wraf258. doi: 10.1093/ismejo/wraf258 (PMC12684719; doi:10.1093/ismejo/wraf258)
Supplement: suppl_wraf258 [file suppl_wraf258.zip › Suppl. Table S2.xlsx]

## Sheet: Suppl. Table S2a
	Suppl. Table S2a: Details of the analysis of phenols and organic acids by LC-MS/MS [HPLC 1200 (Agilent Technologies)-API3200 (Applied Biosystems)] in negative ionisation mode
	Q1	Q3	RT (min)	Compound	Chemical group	DP	CE	Supplier
	153	108	2.7	protocatechuic acid	Phenol	-35	-28	Santa Cruz Biotechnology, Texas, USA
	169	125	1.3	gallic acid	Phenol	-35	-18	Santa Cruz Biotechnology, Texas, USA
	179	134.9	4	caffeic acid	Phenol	-35	-22	Sigma Aldrich, Germany
	191	85	0.5	quinic acid	Phenol	-35	-28	Thermo Fisher Scientific, Germany
	193.1	133.9	5	ferulic acid	Phenol	-35	-22	Sigma Aldrich, Germany
	197	121.1	4.1	syringic acid	Phenol	-35	-24	Sigma Aldrich, Germany
	167	123	4	vanillic acid	Phenol	-35	-18	Sigma Aldrich, Germany
	163	118.9	4.7	coumaric acid	Phenol	-35	-20	Tokio Chemical Industry, Japan
	223	149	5	sinapic acid	Phenol	-35	-26	Tokio Chemical Industry, Japan
	288.8	109.1	3.7	catechin	Phenol	-35	-32	Tokio Chemical Industry, Japan
	175	115	3.1	isopropylmalic acid	Organic acid	-30	-20	Tokio Chemical Industry, Japan
	165	147	4.6	phenyllactic acid	Organic acid	-35	-20	Thermo Fisher Scientific, Germany
	117	73	0.8	succinic acid	Organic acid	-30	-16	Tokio Chemical Industry, Japan
	188	144	2.9	kynurenic acid	Organic acid	-35	-20	Tokio Chemical Industry, Japan

## Sheet: Suppl. Table S2b
	Suppl. Table S2b: Details for the quantification of 13C incorporation into phenolic compounds by LC-ESI-Q-ToF-MS (timsTOF mass spectrometer [Bruker Daltonik]) in negative ionisation mode
	compound name	RT (min)	m/z [M-H]-	m/z + 13C1	m/z + 13C2
	ferulic acid	5.5	193.05030	194.05370	195.05390
	vanillic acid	4.2	167.03450	168.03750
	protocatechuic acid	3	153.01880	154.02220	155.02350
	catechin	3.9	289.07190	290.07520	291.07750
	gallic acid	1.8	169.01315	170.01655	171.01792
	quinic acid	0.8	191.05501	192.05844	193.05974

## Sheet: Suppl. Table S2c
	Suppl. Table S2c: Details of the analysis of sugars by LC-MS/MS [HPLC 1200 (Agilent Technologies)-API3200 (Applied Biosystems)] in negative ionisation mode
	Q1	Q3	RT (min)	Compound	DP	CE
	178.8	89	7	Glucose	-25	-12
	178.81	89	6	Fructose	-25	-12
	340.9	59	8.7	Sucrose	-45	-46
	340.9	59	9.1	Trehalose	-45	-46
	180.9	89	7	Mannitol	-35	-22
	184.8	92	7	13C6-Glucose	-25	-12
	184.81	92	6	13C6-Fructose	-25	-12

## Sheet: Suppl. Table S2d
	Suppl. Table S2d: Details of the analysis of amino acids by LC-MS/MS [HPLC 1260 (Agilent Technologies)-QTRAP6500 (Sciex)] in positive ionisation mode
	compound	Q1	Q3	RT (min)	Internal standards	IS Q1	IS Q3	DP	CE
	Ala	90.1	44.1	0.5	U-13C,15N-Ala	94.1	47.1	20	17
	Ser	106	60.1	0.5	U-13C,15N-Ser	110	63.1	20	15
	Pro	116.1	70	0.5	U-13C,15N-Pro	122.1	75	20	19
	Val	118.1	72.2	0.5	U-13C,15N-Val	124.1	77.2	20	13
	Thr	120.1	74.2	0.5	U-13C,15N-Thr	125.1	78.2	20	13
	Ile	132.2	86.1	1.1	U-13C,15N-Ile	139.2	92.1	20	13
	Leu	132.2	86.1	1.3	U-13C,15N-Leu	139.2	92.1	20	13
	Asp	134.1	74.1	0.5	U-13C,15N-Asp	139.1	77.1	20	19
	Glu	148.1	102.1	0.5	U-13C,15N-Glu	154.1	107.1	20	15
	Met	150.2	104.1	0.7	U-13C,15N-Met	156.2	109.1	20	13
	His	156.2	110.1	0.4	U-13C,15N-His	165.2	118.1	20	17
	Phe	166.2	120.2	2.6	U-13C,15N-Phe	176.2	129.2	20	17
	Arg	175.1	70.1	0.4	U-13C,15N-Arg	185.1	75.1	20	31
	Tyr	182.1	136.2	1.4	U-13C,15N-Tyr	192.1	145.2	20	17
	Asn	133.1	74.1	0.5	U-13C,15N-Asp			20	21
	Gln	147.1	130	0.5	U-13C,15N-Gln	154.1	136	20	13
	Trp	205.2	188.1	3.2	D5-Trp	210	193	20	13

## Sheet: Suppl. Table S2e
	Suppl. Table S2e: . Details of analysis of B vitamins by LC-MS/MS [HPLC 1260 (Agilent Technologies)-QTRAP6500 (SCIEX)] in positive ionization mode
	Q1	Q3	RT (min)	compound	Internal standards	DP	CE
	124	80	1.2	nicotinic acid	D4-nicotinic acid	20	25
	220	90	5.1	pantothenic acid	13C3,15N-pantothenic acid	20	19
	265	122	0.43	thiamine (vit B1)	D3-thiamine	20	17
	377	243	5.45	riboflavin (vit B2)	13C,15N2-riboflavin	20	31
	170	152	1.96	pyridoxine (vit B6)	D5-pyridoxine	41	17
	128	84	1.2	D4-nicotinic acid		20	25
	224	94	5.1	13C3,15N-pantothenic acid		20	19
	268	125	0.43	D3-thiamine		20	17
	380	246	5.45	13C,15N2-riboflavin		20	31
	175	157	1.96	D5-pyridoxine		41	17

## Sheet: Suppl. Table S2f
	Suppl. Table S2f: Details of analysis of fatty acids by a 1300 Trace GC system with a simultaneous detection by FID and MS
	Fatty acid methyl ester	Retention time	Base	2nd highest peak	Molecular ion peak	Further fragment
			peak			ion peaks
		(min)	(m/z)	(m/z)	(m/z)	(m/z)	(m/z)	(m/z)
	Methyl octanoate	12.9	74	87	158	129	127	115
	Methyl decanoate	15	74	87	186	157	155	143
	Methyl undecanoate	16.4	74	87	200	171	169	157
	Methyl dodecanoate	17.9	74	87	214	185	183	171
	Methyl tridecanoate	19.5	74	87	228	199	197	185
	Methyl tetradecanoate	21.2	74	87	242	213	211	199
	Methyl cis-9-tetradecenoate	22.6	55	69	240	208	166	124
	Methyl pentadecanoate	22.9	74	87	256	227	225	213
	Methyl cis-10-pentadecenoate	24.3	55	74	254	222	180	138
	Methyl hexadecanoate	24.7	74	87	270	241	239	227
	Methyl trans-9-hexadecenoate	25.4	55	69	268	236	194	152
	Methyl cis-9-hexadecenoate	25.8	55	69	268	236	194	152
	Methyl heptadecanoate	26.3	74	87	284	255	253	241
	Methyl cis-10-heptadecenoate	27.5	55	69	282	250	208	166
	Methyl octadecanoate	28	74	87	298	269	267	255
	Methyl trans-9-octadecenoate	28.6	55	69	296	264	222	180
	Methyl trans-11-octadecenoate	28.7	55	69	296	264	222	180
	Methyl cis-9-octadecenoate	28.9	55	69	296	264	222	180
	Methyl cis-11- octadecenoate	29.1	55	69	296	264	222	180
	Methyl trans,trans-9,12-octadecadienoate	29.7	67	81	294	263	220	178
	Methyl cis,cis-9,12-octadecadienoate	30.4	67	81	294	263	220	178
	Methyl eicosanoate	31.1	74	87	326	297	295	283
	Methyl all-cis-6,9,12-octadecatrienoat	31.5	79	67	292	150	194	261
	Methyl cis-11-eicosenoate	32	55	69	324	292	250	208
	Methyl all-cis-6,9,12-octadecatrienoate	32.1	79	67	292	108	236	261
	Methyl heneicosanoate	32.7	74	87	340	311	309	297
	Methyl cis,cis-11,14-eicosadienoate	33.5	67	81	322	291	248	206
	Methyl docosanoate	34.3	74	87	354	325	323	311
	Methyl all-cis-8,11,14-eicosatrienoate	34.6	79	67	320	150	222	289
	Methyl cis-13-docosenoate	35.2	55	69	352	320	278	236
	Methyl all-cis-11,14,17-eicosatrienoate	35.3	79	67	320	108	264	289
	Methyl all-cis-5,8,11,14-eicosatetraenoate	35.6	79	67	318	150	180	207
	Methyl tricosanoate	36	74	87	368	339	337	325
	Methyl cis,cis-13,16-docosadienoate	36.8	67	81	350	319	276	234
	Methyl all-cis-5,8,11,14,17-eicosapentaenoate	37.6	79	67	316	108	180	207
	Methyl tetracosanoate	37.8	74	87	382	353	351	339
	Methyl cis-15-tetracosanoate	38.8	55	69	380	348	306	264
	Methyl cis-4,7,10,13,16,19-docosahexaenoate	43	79	67	342	108	166	193
