# Supplementary material for: Fungal symbiont of an ambrosia beetle possesses high nutrient content and suppresses competing fungi with antimicrobial compounds
Source: ISME J. 2025 Nov 20;19(1):wraf258. doi: 10.1093/ismejo/wraf258 (PMC12684719; doi:10.1093/ismejo/wraf258)
Supplement: suppl_wraf258 [file suppl_wraf258.zip › Suppl. Table S3.xlsx]

## Sheet: Catechin
	catechin	catechin+1	catechin+2		sumCat	catechin	catechin+1	catechin+2
	EIC 289.0719±0.005 -All MS	EIC 290.0752±0.005 -All MS	EIC 291.0775±0.005 -All MS
	234.000000 ±24 s	234.000000 ±24 s	234.000000 ±24 s
Sample Name	Area Target Cmpd	Area Target Cmpd	Area Target Cmpd		Peak Area	% of total	% of total	% of total
8_A. hylecoeti-Control-Medium-autneg	129386	21669.5	3287.92		154343	83.8299	14.0398	2.13027
9_A. hylecoeti-Control-Medium-autneg	149530	25302.2	3356.5		178189	83.9167	14.1997	1.88367
10_A. hylecoeti-Control-Medium-autneg	140952	23427.4	3473.29		167853	83.9737	13.9571	2.06924
11_A. hylecoeti-Control-Medium-autneg	144129	23941	3453.85		171524	84.0286	13.9578	2.01362
12_A. hylecoeti-Control-Medium-autneg	116090	18802.7	2886.63		137779	84.2579	13.647	2.09511
13_A. hylecoeti-Control-Medium-autneg	194223	32413.6	4318.42		230955	84.0956	14.0346	1.86981
14_A. hylecoeti-Control-Medium-autneg	128853	21271.8	2983.89		153109	84.1578	13.8933	1.94887
22_A. hylecoeti-C13-Medium-autneg	164244	27279	3903.57		195427	84.0439	13.9587	1.99746
23_A. hylecoeti-C13-Medium-autneg	137962	22364.1	3024.68		163351	84.4575	13.6909	1.85165
24_A. hylecoeti-C13-Medium-autneg	168227	27460.8	3602.94		199291	84.4129	13.7793	1.80788
25_A. hylecoeti-C13-Medium-autneg	136114	23053	3135.58		162303	83.8644	14.2037	1.93193
26_A. hylecoeti-C13-Medium-autneg	131887	21711.3	3107.44		156706	84.1623	13.8548	1.98298
27_A. hylecoeti-C13-Medium-autneg	169180	27820.1	4090.32		201090	84.1313	13.8346	2.03407
28_A. hylecoeti-C13-Medium-autneg	155901	26565.8	3439.52		185906	83.86	14.2899	1.85013

## Sheet: Gallic acid
	gallic acid	gallic acid+1	gallic acid+2		sumGallic	gallic acid	gallic acid+1	gallic acid+2
	EIC 169.0131±0.005 -All MS	EIC 170.0165±0.005 -All MS	EIC 171.0179±0.005 -All MS
	108.000000 ±24 s	108.000000 ±24 s	108.000000 ±24 s
Sample Name	Area Target Cmpd	Area Target Cmpd	Area Target Cmpd		Peak Area	% of total	% of total	% of total
8_A. hylecoeti-Control-Medium-autneg	32378.4	2326.8	468.872		35174.1	92.0519	6.61511	1.333
9_A. hylecoeti-Control-Medium-autneg	39978.4	3218.24	583.207		43779.9	91.3169	7.35096	1.33213
10_A. hylecoeti-Control-Medium-autneg	33620.4	2756.34	476.134		36852.8	91.2287	7.47931	1.29199
11_A. hylecoeti-Control-Medium-autneg	35057.1	2917.25	402.677		38377	91.3492	7.60154	1.04927
12_A. hylecoeti-Control-Medium-autneg	27883.7	2029.43	399.755		30312.9	91.9863	6.69493	1.31876
13_A. hylecoeti-Control-Medium-autneg	53480.9	4285.31	663.196		58429.4	91.5308	7.33416	1.13504
14_A. hylecoeti-Control-Medium-autneg	34092.1	2883.2	530.929		37506.2	90.8972	7.68727	1.41557
22_A. hylecoeti-C13-Medium-autneg	47141.4	3738.69	578.258		51458.3	91.6108	7.26547	1.12374
23_A. hylecoeti-C13-Medium-autneg	41416	3067.66	446.864		44930.5	92.1779	6.82756	0.994566
24_A. hylecoeti-C13-Medium-autneg	48762.2	3861.67	581.077		53204.9	91.6497	7.25811	1.09215
25_A. hylecoeti-C13-Medium-autneg	42176.7	3319.05	661.279		46157	91.3765	7.19079	1.43267
26_A. hylecoeti-C13-Medium-autneg	37497.4	2852.39	487.035		40836.8	91.8225	6.98486	1.19264
27_A. hylecoeti-C13-Medium-autneg	52676.6	4384.77	679.259		57740.7	91.2297	7.5939	1.1764
28_A. hylecoeti-C13-Medium-autneg	44355.4	3554.59	575.716		48485.7	91.4814	7.33122	1.18739

## Sheet: Quinic acid
	quinic acid	quinic acid+1		sumQA	quinic acid	quinic acid+1
	EIC 191.0550±0.005 -All MS	EIC 192.0584±0.005 -All MS
	48.000000 ±24 s	48.000000 ±24 s
Sample Name	Area Target Cmpd	Area Target Cmpd		Peak Area	% of total	% of total
8_A. hylecoeti-Control-Medium-autneg	11775.1	1022.36		12797.5	92.0113	7.98874
9_A. hylecoeti-Control-Medium-autneg	13510.9	974.377		14485.3	93.2733	6.72667
10_A. hylecoeti-Control-Medium-autneg	12660.4	1204.78		13865.1	91.3107	8.68925
11_A. hylecoeti-Control-Medium-autneg	13526.6	1018.03		14544.7	93.0006	6.99937
12_A. hylecoeti-Control-Medium-autneg	11870.3	981.146		12851.4	92.3655	7.63452
13_A. hylecoeti-Control-Medium-autneg	15159	1334.39		16493.4	91.9095	8.09046
14_A. hylecoeti-Control-Medium-autneg	12951.5	1023.71		13975.2	92.6748	7.32518
22_A. hylecoeti-C13-Medium-autneg	12663.2	1209.25		13872.4	91.2831	8.71693
23_A. hylecoeti-C13-Medium-autneg	12005.6	1108.99		13114.6	91.5439	8.45612
24_A. hylecoeti-C13-Medium-autneg	12227.3	1176.57		13403.8	91.2222	8.77785
25_A. hylecoeti-C13-Medium-autneg	11764.2	909.644		12673.9	92.8227	7.17733
26_A. hylecoeti-C13-Medium-autneg	11740.2	952.694		12692.8	92.4942	7.50576
27_A. hylecoeti-C13-Medium-autneg	13589.2	1177.44		14766.6	92.0263	7.97368
28_A. hylecoeti-C13-Medium-autneg	12928.8	977.272		13906	92.9723	7.02768

## Sheet: Protocatechuic acid
	protocatechuic acid	protocatechuic acid+1	protocatechuic acid+2		sumProtoC	protocatechuic acid	protocatechuic acid+1	protocatechuic acid+2
	EIC 153.0188±0.005 -All MS	EIC 154.0222±0.005 -All MS	EIC 155.0235±0.005 -All MS
	180.000000 ±24 s	180.000000 ±24 s	180.000000 ±24 s
Sample Name	Area Target Cmpd	Area Target Cmpd	Area Target Cmpd		Peak Area	% of total	% of total	% of total
8_A. hylecoeti-Control-Medium-autneg	35831.8	3018.32	125.323		38975.5	91.9343	7.74415	0.321545
9_A. hylecoeti-Control-Medium-autneg	41569.8	3370.14	173.46		45113.4	92.1451	7.47038	0.384497
10_A. hylecoeti-Control-Medium-autneg	39689.8	2930.1	134.322		42754.2	92.8325	6.85336	0.314172
11_A. hylecoeti-Control-Medium-autneg	42700	3231.05	155.12		46086.2	92.6525	7.0109	0.336588
12_A. hylecoeti-Control-Medium-autneg	31521.8	1884.61	89.884		33496.2	94.1053	5.62632	0.268341
13_A. hylecoeti-Control-Medium-autneg	62847.6	5192.46	187.741		68227.8	92.1144	7.61047	0.275168
14_A. hylecoeti-Control-Medium-autneg	34978.8	2794	177.536		37950.3	92.1699	7.36225	0.467811
22_A. hylecoeti-C13-Medium-autneg	52813	4245.24	247.136		57305.4	92.1606	7.4081	0.431261
23_A. hylecoeti-C13-Medium-autneg	42124.5	3065.9	131.279		45321.6	92.9456	6.76477	0.289661
24_A. hylecoeti-C13-Medium-autneg	50409.1	3827.51	252.441		54489.1	92.5123	7.02437	0.463287
25_A. hylecoeti-C13-Medium-autneg	42597.9	3729.92	110.334		46438.2	91.7304	8.03202	0.237594
26_A. hylecoeti-C13-Medium-autneg	39255.9	2682.01	223.051		42161	93.1096	6.36135	0.529046
27_A. hylecoeti-C13-Medium-autneg	56018.9	4344.63	162.663		60526.2	92.5531	7.17811	0.268749
28_A. hylecoeti-C13-Medium-autneg	49000.1	4023.82	245.412		53269.3	91.9856	7.55374	0.460701

## Sheet: Ferulic acid
	ferulic acid	ferulic acid+1	ferulic acid+2			sumFerA	ferulic acid	ferulic acid+1	ferulic acid+2
	EIC 193.0503±0.005 -All MS	EIC 194.0537±0.005 -All MS	EIC 195.0539±0.005 -All MS
	330.000000 ±24 s	330.000000 ±24 s	330.000000 ±24 s
Sample Name	Area Target Cmpd	Area Target Cmpd	Area Target Cmpd			Peak Area	% of total	% of total	% of total
8_A. hylecoeti-Control-Medium-autneg	34168.4	3878.66	0			38047.1	89.8056	10.1944	0
9_A. hylecoeti-Control-Medium-autneg	40260.4	3812.73	252.96			44326.1	90.8278	8.60153	0.570679
10_A. hylecoeti-Control-Medium-autneg	38778.5	4092.97	137.087			43008.6	90.1646	9.51663	0.318744
11_A. hylecoeti-Control-Medium-autneg	42361.1	4079.35	138.443			46578.9	90.9448	8.75793	0.297221
12_A. hylecoeti-Control-Medium-autneg	28628.4	3195.85	245.893			32070.2	89.2681	9.96519	0.766735
13_A. hylecoeti-Control-Medium-autneg	64133.4	6242.31	266.368			70642.1	90.7864	8.83652	0.377066
14_A. hylecoeti-Control-Medium-autneg	32602	3252.81	54.168			35908.9	90.7907	9.05849	0.150848
22_A. hylecoeti-C13-Medium-autneg	42427.5	4872.19	408.444			47708.2	88.9314	10.2125	0.856131
23_A. hylecoeti-C13-Medium-autneg	42527	4813.15	446.932			47787.1	88.9927	10.0721	0.935258
24_A. hylecoeti-C13-Medium-autneg	49395	5058.48	299.914			54753.4	90.2136	9.23867	0.547755
25_A. hylecoeti-C13-Medium-autneg	36102.6	3571.64	268.293			39942.5	90.3864	8.94195	0.671698
26_A. hylecoeti-C13-Medium-autneg	45710	4525.33	269.232			50504.6	90.5067	8.96024	0.533085
27_A. hylecoeti-C13-Medium-autneg	53626.8	5289.6	0			58916.4	91.0219	8.97814	0
28_A. hylecoeti-C13-Medium-autneg	47084.8	4409.94	290.741			51785.4	90.9228	8.51579	0.561433
