# Supplementary material for: Fungal symbiont of an ambrosia beetle possesses high nutrient content and suppresses competing fungi with antimicrobial compounds
Source: ISME J. 2025 Nov 20;19(1):wraf258. doi: 10.1093/ismejo/wraf258 (PMC12684719; doi:10.1093/ismejo/wraf258)
Supplement: suppl_wraf258 [file suppl_wraf258.zip › Suppl. Table S4.xlsx]

## Sheet: Sheet1
	Suppl. Fig. S4: Individual compounds and tested concentrations in µg/mL used for bioassays as well as for the blend bioassay. The table further provides the information if it is a fungal compound as well as the chemical group and supplier.
	Bold compounds indicates substances used for the phenolic blend bioassays.
	Substance	Fungal compound	Chemical group	Concentration in culture medium (µg/mL)	Treatment High concentration for catabolism experiment	Supplier
	Linalool	Yes	Monoterpene	50	0	Sigma Aldrich, Germany
	Terpineol	Yes	Monoterpene	50	0	Sigma Aldrich, Germany
	Citronellol	Yes	Monoterpene	50	0	Fluka Chemicals Ltd, UK
	Catechin	No	Flavonoid	120	360	Tokio Chemical Industry, Japan
	Phenyllactic acid	Yes	Phenyl alkanoic acid	300	0	Thermo Fisher Scientific, Germany
	Vanillic acid	No	Phenolic acid	70	210	Sigma Aldrich, Germany
	Syringic acid	No	Phenolic acid	120	360	Sigma Aldrich, Germany
	Ferulic acid	No	Phenolic acid	50	150	Sigma Aldrich, Germany
	Gallic acid	No	Phenolic acid	150	450	Santa Cruz Biotechnology, Texas, USA
	Protocatechuic acid	No	Phenolic acid	40	120	Santa Cruz Biotechnology, Texas, USA
	Caffeic acid	No	Phenolic acid	8	24	Sigma Aldrich, Germany
	Quinic acid	No	Cyclitol	15	45	Thermo Fisher Scientific, Germany
	Succinic acid	No	Dicarboxylic acid	80	0	Tokio Chemical Industry, Japan
