# Supplementary material for: Fungal symbiont of an ambrosia beetle possesses high nutrient content and suppresses competing fungi with antimicrobial compounds
Source: ISME J. 2025 Nov 20;19(1):wraf258. doi: 10.1093/ismejo/wraf258 (PMC12684719; doi:10.1093/ismejo/wraf258)
Supplement: suppl_wraf258 [file suppl_wraf258.zip › Suppl. Table S5.xlsx]

## Sheet: Summary_Fungi
Sample/Fungus	ID	Media	Concentration mmol/L acetic acid	mg/L acetic acid	Fungal dry weight (mg)
PDB Medium Control	PDB-C	3% Potato Dextrose Broth	0.233 ±0.077	16.7
Wickerhamomyces bisporus	IT143-1	3% Potato Dextrose Broth	0.870 ± 0.011	50	101
Wickerhamomyces bisporus	IT143-2	3% Potato Dextrose Broth	0.870 ± 0.013	50	123
Wickerhamomyces bisporus	IT143-3	3% Potato Dextrose Broth	0	0	90
Wickerhamomyces bisporus	IT143-4	3% Potato Dextrose Broth	0	0	112
Wickerhamomyces bisporus	IT143-5	3% Potato Dextrose Broth	0	0	124
Yamadazyma scolyti	IT130-1	3% Potato Dextrose Broth	0	0	98
Yamadazyma scolyti	IT130-2	3% Potato Dextrose Broth	0	0	121
Yamadazyma scolyti	IT130-3	3% Potato Dextrose Broth	0.468	30	110
Yamadazyma scolyti	IT130-4	3% Potato Dextrose Broth	0.506	30	81
Yamadazyma scolyti	IT130-5	3% Potato Dextrose Broth	0.515 ± 0.068	30	103
Alloascoidea hylecoeti	P10-1-PDB	3% Potato Dextrose Broth	7.539 ± 0.269	450	137
Alloascoidea hylecoeti	P10-2-PDB	3% Potato Dextrose Broth	12.653 ± 0.133	770	161
Alloascoidea hylecoeti	P10-3-PDB	3% Potato Dextrose Broth	5.262 ± 0.055	317	123
Alloascoidea hylecoeti	P10-4-PDB	3% Potato Dextrose Broth	4.237 ± 0.045	250	113
Alloascoidea hylecoeti	P10-5-PDB	3% Potato Dextrose Broth	5.219 ± 0.055	320	115
Alloascoidea hylecoeti	P10-6-PDB	3% Potato Dextrose Broth	5.378 ± 0.057	320	110

## Sheet: Summary_Field nests
Sample/Fungus	ID	Concentration mmol/L acetic acid	mg/g (acetic acid/field nest)	Fresh weight nests (mg)	Comment
					10ml of methanol were added to fresh wood pieces from one entire nest. Extracts were filtered and finally evaporated (N flow on ice) until approx. 1mL was left.
Field Nest of E. dermestoides	nest-6	85.485 ± 0.897	3.18912	1609.64
Field Nest of E. dermestoides	nest-5	89.621 ± 0.939	3.62436	1485.32
Field Nest of E. dermestoides	nest-4	91.598 ± 0.960	2.58054	2131.34
Field Nest of E. dermestoides	nest-3	90.048 ± 0.944	3.00003	1799.98
Field Nest of E. dermestoides	nest-2	86.458 ± 0.905	4.23929	1226.62
Field Nest of E. dermestoides	nest-1	88.905 ± 0.932	2.30608	2312.73
